# Supplementary material for: Composition, Structure, and PGPR Traits of the Rhizospheric Bacterial Communities Associated With Wild and Cultivated Echinocactus platyacanthus and Neobuxbaumia polylopha
Source: Front Microbiol. 2020 Jun 26;11:1424. doi: 10.3389/fmicb.2020.01424 (PMC7333311; doi:10.3389/fmicb.2020.01424)
Supplement: TABLE S2 — Genus Profile Top31. [file Table_2.XLSX]

## Sheet: Main genera
Kingdom	Phylum	Class	Order	Family	Genus	EpC	EpW	NpC	NpW	EpC SD	EpW SD	NpC SD	NpW SD	average	maximum	p-values	p-values (corrected)
Bacteria	Actinobacteria	Actinobacteria	Rubrobacterales	Rubrobacteraceae	Rubrobacter	3.35168	17.2115	4.41855	0.943111	1.6715	1.11018	1.92833	0.580779	6.48122	17.2115	1.29437e-05	0.000884486
Bacteria	Bacteroidetes	Flavobacteriia	Flavobacteriales	Flavobacteriaceae	Flavobacterium	0.0540787	0	0.155921	10.7933	0.0430457	0	0.15636	5.2025	2.75082	10.7933	0.00722173	0.0870856
Bacteria	Acidobacteria	Acidobacteria_Gp6	Gp6	Gp6	Gp6	3.49804	2.65179	2.60151	1.66058	1.18547	0.541637	0.997013	0.652034	2.60298	3.49804	0.299875	0.608658
Bacteria	Actinobacteria	Actinobacteria	Gaiellales	Gaiellaceae	Gaiella	3.76732	3.02784	1.1483	1.18267	1.13302	1.04357	0.879408	1.67255	2.28153	3.76732	0.147668	0.445176
Bacteria	Acidobacteria	Acidobacteria_Gp4	Gp4	Gp4	Gp4	0.972766	3.49676	3.04333	1.42568	0.85174	0.343339	1.52138	0.676057	2.23463	3.49676	0.0778561	0.325725
Bacteria	Proteobacteria	Alphaproteobacteria	Sphingomonadales	Sphingomonadaceae	Sphingomonas	1.55292	1.15776	2.97841	2.06345	0.331683	0.193198	1.17362	0.925132	1.93813	2.97841	0.181549	0.496234
Bacteria	Proteobacteria	Alphaproteobacteria	Rhizobiales	Methylobacteriaceae	Microvirga	1.57656	2.47314	2.87667	0.161549	1.08712	0.342319	1.20261	0.163101	1.77198	2.87667	0.0469721	0.291797
Bacteria	Proteobacteria	Gammaproteobacteria	Pseudomonadales	Pseudomonadaceae	Pseudomonas	0.0654253	0	0.0507393	6.90419	0.0465708	0	0.0717563	2.48984	1.75509	6.90419	0.00114855	0.0235452
Bacteria	Actinobacteria	Actinobacteria	Actinomycetales	Pseudonocardiaceae	Pseudonocardia	1.47652	1.15768	0.929435	2.83398	0.08544	0.103603	0.267156	1.34156	1.5994	2.83398	0.0902217	0.330276
Bacteria	Bacteroidetes	Sphingobacteriia	Sphingobacteriales	Sphingobacteriaceae	Pedobacter	0.0218885	0	0.154634	5.66783	0.0309551	0	0.218686	1.30948	1.46109	5.66783	5.58085e-05	0.00190679
Bacteria	Actinobacteria	Actinobacteria	Actinomycetales	Mycobacteriaceae	Mycobacterium	1.0564	0.933389	1.4698	1.1691	0.165944	0.216604	0.828538	0.635993	1.15717	1.4698	0.782485	0.794106
Bacteria	Bacteroidetes	Cytophagia	Cytophagales	Ohtaekwangia	Ohtaekwangia	1.85737	0.219564	1.93513	0.514471	0.316441	0.10254	2.31682	0.226245	1.13163	1.93513	0.3864	0.720108
Bacteria	Actinobacteria	Actinobacteria	Solirubrobacterales	Solirubrobacteraceae	Solirubrobacter	0.879737	0.646889	1.51823	1.20263	0.318928	0.0880785	0.483383	0.722164	1.06187	1.51823	0.329009	0.654823
Bacteria	Proteobacteria	Alphaproteobacteria	Rhizobiales	Bradyrhizobiaceae	Bradyrhizobium	1.12055	0.513104	1.21576	1.10481	0.593806	0.0843791	1.01333	0.32633	0.988555	1.21576	0.661436	0.691808
Bacteria	candidate_division_WPS-1	candidate_division_WPS-1	candidate_division_WPS-1	candidate_division_WPS-1	candidate_division_WPS-1	0.865114	1.09015	1.35078	0.609231	0.393329	0.137447	0.0657352	0.377745	0.978818	1.35078	0.133721	0.435123
Bacteria	Actinobacteria	Actinobacteria	Actinomycetales	Micrococcaceae	Arthrobacter	0.969339	0.431611	2.33749	0.166299	0.525459	0.223541	2.53033	0.161431	0.976185	2.33749	0.401078	0.740729
Bacteria	Actinobacteria	Actinobacteria	Actinomycetales	Propionibacteriaceae	Microlunatus	0.699644	1.06972	0.620834	1.50904	0.153088	0.199586	0.272031	0.719615	0.974809	1.50904	0.190227	0.513112
Bacteria	Actinobacteria	Actinobacteria	Solirubrobacterales	Conexibacteraceae	Conexibacter	1.39819	1.24667	0.616242	0.582857	0.5317	0.178675	0.510186	0.562133	0.96099	1.39819	0.26421	0.588728
Bacteria	Actinobacteria	Actinobacteria	Actinomycetales	Streptomycetaceae	Streptomyces	2.25383	0.835463	0.704988	0	0.189966	0.268756	0.367032	0	0.948571	2.25383	0.000114296	0.00292883
Bacteria	Actinobacteria	Actinobacteria	Actinomycetales	Nocardioidaceae	Nocardioides	1.73433	0.381932	1.50329	0.13456	0.641422	0.14411	0.59078	0.190297	0.938527	1.73433	0.0173423	0.148132
Bacteria	Actinobacteria	Actinobacteria	Actinomycetales	Geodermatophilaceae	Blastococcus	0.869669	0.569271	1.98892	0.291025	0.0450419	0.114127	1.05628	0.411572	0.929721	1.98892	0.0733422	0.334114
Bacteria	Acidobacteria	Acidobacteria_Gp10	Gp10	Gp10	Gp10	1.56157	0.560263	0.948848	0.19219	0.401896	0.0235442	0.334146	0.184548	0.815719	1.56157	0.00626195	0.0802312
Bacteria	Acidobacteria	Acidobacteria_Gp7	Gp7	Gp7	Gp7	0.500082	0.862309	1.55438	0.338908	0.26241	0.00781028	1.17481	0.263049	0.813919	1.55438	0.278391	0.588353
Bacteria	Actinobacteria	Actinobacteria	Actinomycetales	Geodermatophilaceae	Geodermatophilus	0.520806	1.22718	1.3325	0.165853	0.272985	0.351837	0.50811	0.234552	0.811585	1.3325	0.0316676	0.223857
Bacteria	Firmicutes	Bacilli	Bacillales	Bacillaceae_1	Bacillus	1.79315	0.632726	0.490497	0	1.94383	0.80731	0.357492	0	0.729094	1.79315	0.436364	0.791635
Bacteria	Proteobacteria	Alphaproteobacteria	Rhodospirillales	Rhodospirillaceae	Dongia	1.14638	0.484314	0.358059	0.786999	0.280691	0.155065	0.181015	0.304859	0.693937	1.14638	0.0435186	0.278791
Bacteria	Bacteroidetes	Flavobacteriia	Flavobacteriales	Flavobacteriaceae	Chryseobacterium	0.00875542	0	0.0579878	2.44503	0.012382	0	0.0820072	1.7426	ASV	2.44503	0.0562353	0.295596
Bacteria	Bacteroidetes	Sphingobacteriia	Sphingobacteriales	Chitinophagaceae	Taibaiella	0.0437771	0	0.0942302	2.16995	0.0619102	0	0.133262	2.40392	0.57699	2.16995	0.273594	0.590386
Bacteria	Verrucomicrobia	Spartobacteria	Spartobacteria	Spartobacteria	Spartobacteria	0.0647639	0.918556	1.08368	0.180797	0.05636	0.0511935	1.14281	0.176564	0.561949	1.08368	0.270294	0.59581
Bacteria	Verrucomicrobia	Subdivision3	Subdivision3	Subdivision3	Subdivision3	0.599391	0.550987	0.82476	0.203036	0.192071	0.0911086	0.116092	0.218227	0.544544	0.82476	0.0310009	0.226971
Bacteria	Actinobacteria	Actinobacteria	Actinomycetales	Pseudonocardiaceae	Actinophytocola	1.28671	0.273441	0.138677	0.443945	0.658995	0.0479209	0.14178	0.389433	0.535695	1.28671	0.0694221	0.323444
Bacteria	Bacteroidetes	Sphingobacteriia	Sphingobacteriales	Chitinophagaceae	Terrimonas	0.302844	0.130332	0.185318	1.29901	0.207105	0.112549	0.0561707	0.565649	0.479377	1.29901	0.0159788	0.148894
Bacteria	Actinobacteria	Actinobacteria	Actinomycetales	Micromonosporaceae	Actinoplanes	0.404352	0.374412	0.596028	0.493307	0.267269	0.095063	0.170223	0.395002	0.467025	0.596028	0.824873	0.832999
Bacteria	Proteobacteria	Gammaproteobacteria	Xanthomonadales	Sinobacteraceae	Steroidobacter	0.551814	0.28432	0.449111	0.527206	0.137419	0.0454632	0.399444	0.17024	0.453113	0.551814	0.658113	0.691862
Bacteria	Proteobacteria	Alphaproteobacteria	Rhodospirillales	Rhodospirillaceae	Skermanella	0.643403	0.0581846	0.950517	0	0.3581	0.0822855	0.568529	0	0.413026	0.950517	0.0611207	0.305604
Bacteria	Nitrospirae	Nitrospira	Nitrospirales	Nitrospiraceae	Nitrospira	0.303488	0.169871	0.779911	0.343242	0.0380838	0.0672886	0.272658	0.109137	0.399128	0.779911	0.0185873	0.152416
Bacteria	Bacteroidetes	Sphingobacteriia	Sphingobacteriales	Chitinophagaceae	Segetibacter	0.0228969	0.38735	1.00572	0.0344223	0.0323811	0.118055	0.937138	0.0486805	0.362597	1.00572	0.20847	0.534205
Bacteria	Bacteroidetes	Sphingobacteriia	Sphingobacteriales	Chitinophagaceae	Niastella	0.112166	0.0806434	0.471866	0.688975	0.0860604	0.0635957	0.330973	0.543725	0.338412	0.688975	0.253002	0.576283
Bacteria	Gemmatimonadetes	Gemmatimonadetes	Gemmatimonadales	Gemmatimonadaceae	Gemmatimonas	0.167627	0.322364	0.630808	0.178113	0.116124	0.17114	0.212674	0.25189	0.324728	0.630808	0.137051	0.438993
Bacteria	Proteobacteria	Alphaproteobacteria	Rhodospirillales	Reyranella	Reyranella	0.581228	0.146162	0.298079	0.239808	0.137643	0.0150155	0.191204	0.175077	0.316319	0.581228	0.0810126	0.325639
Bacteria	Proteobacteria	Alphaproteobacteria	Caulobacterales	Caulobacteraceae	Phenylobacterium	0.342774	0.125324	0.561306	0.111618	0.143163	0.0886697	0.220289	0.157851	0.285256	0.561306	0.0677363	0.322929
Bacteria	Actinobacteria	Actinobacteria	Actinomycetales	Microbacteriaceae	Agromyces	0.658818	0	0.440808	0	0.335894	0	0.623397	0	0.274907	0.658818	0.237161	0.558829
Bacteria	Verrucomicrobia	Opitutae	Opitutales	Opitutaceae	Opitutus	0.16005	0.245143	0.301458	0.349901	0.026295	0.0930648	0.0769687	0.216669	0.264138	0.349901	0.502409	0.591919
Bacteria	Proteobacteria	Alphaproteobacteria	Rhizobiales	Methylobacteriaceae	Methylobacterium	0.0561429	0.0613375	0.569901	0.332647	0.0645422	0.0433723	0.591086	0.243372	0.255007	0.569901	0.37914	0.733242
Bacteria	Actinobacteria	Actinobacteria	Actinomycetales	Microbacteriaceae	Microbacterium	0.308648	0	0.657661	0.0500688	0.153237	0	0.77189	0.070808	0.254095	0.657661	0.382467	0.732764
Bacteria	Bacteroidetes	Sphingobacteriia	Sphingobacteriales	Chitinophagaceae	Flavisolibacter	0.0552018	0.147631	0.422856	0.326252	0.0390348	0.0142945	0.126512	0.237078	0.237985	0.422856	0.0943279	0.33925
Bacteria	Bacteroidetes	Cytophagia	Cytophagales	Cytophagaceae	Adhaeribacter	0.375326	0.263023	0.2657	0.0166239	0.165631	0.226075	0.155604	0.0235098	0.230168	0.375326	0.228376	0.56406
Bacteria	Bacteroidetes	Sphingobacteriia	Sphingobacteriales	Chitinophagaceae	Flavitalea	0.0902323	0.385525	0.414654	0	0.0123936	0.110509	0.179242	0	0.222603	0.414654	0.00917616	0.0990059
Bacteria	Bacteroidetes	Sphingobacteriia	Sphingobacteriales	Sphingobacteriaceae	Mucilaginibacter	0	0	0.609586	0.23714	0	0	0.639643	0.167899	0.211681	0.609586	0.283156	0.592317
Bacteria	Actinobacteria	Actinobacteria	Actinomycetales	Nocardioidaceae	Kribbella	0.485496	0.16691	0.189417	0	0.183129	0.0364723	0.212164	0	0.210456	0.485496	0.0495591	0.290275
Bacteria	Proteobacteria	Alphaproteobacteria	Rhizobiales	Xanthobacteraceae	Pseudolabrys	0.260874	0.0831423	0.439782	0	0.0607492	0.0602067	0.28846	0	0.19595	0.439782	0.0747103	0.325864
Bacteria	Acidobacteria	Acidobacteria_Gp4	Pyrinomonas	Pyrinomonas	Pyrinomonas	0.0349977	0.640954	0.0768481	0.0250344	0.0248078	0.0785138	0.0554946	0.035404	0.194459	0.640954	6.14424e-06	0.000629785
Bacteria	Actinobacteria	Actinobacteria	Actinomycetales	Micromonosporaceae	Asanoa	0.030644	0.0129299	0.0314101	0.693392	0.0433371	0.0182857	0.0444205	0.336855	0.192094	0.693392	0.00996932	0.102186
Bacteria	Proteobacteria	Alphaproteobacteria	Alphaproteobacteria_incertae_sedis	Rhizomicrobium	Rhizomicrobium	0.071724	0	0.432772	0.259723	0.0510283	0	0.355114	0.188426	0.191055	0.432772	0.216476	0.547871
Bacteria	Actinobacteria	Actinobacteria	Actinomycetales	Pseudonocardiaceae	Kibdelosporangium	0.483201	0.260982	0	0	0.480288	0.132555	0	0	0.186046	0.483201	0.233686	0.563596
Bacteria	Proteobacteria	Alphaproteobacteria	Rhizobiales	Rhizobiaceae	Rhizobium	0.402476	0.0198187	0.0675138	0.253079	0.416051	0.0280279	0.0593969	0.190612	0.185722	0.402476	0.382964	0.726923
Bacteria	Actinobacteria	Actinobacteria	Actinomycetales	Micromonosporaceae	Virgisporangium	0.227902	0.147833	0.249582	0.103267	0.16253	0.0517758	0.194592	0.146042	0.182146	0.249582	0.74106	0.755807
Bacteria	Proteobacteria	Gammaproteobacteria	Xanthomonadales	Xanthomonadaceae	Stenotrophomonas	0.0183175	0	0	0.705655	0.0259049	0	0	0.460092	0.180993	0.705655	0.0372501	0.254542
Bacteria	Proteobacteria	Betaproteobacteria	Burkholderiales	Oxalobacteraceae	Massilia	0.355631	0.0678821	0.113559	0.128104	0.203711	0.0959998	0.160597	0.0970148	0.166294	0.355631	0.276461	0.590358
Bacteria	Proteobacteria	Deltaproteobacteria	Myxococcales	Cystobacteraceae	Cystobacter	0.175321	0.31979	0	0.147068	0.176427	0.236563	0	0.207986	0.160545	0.31979	0.420374	0.769435
Bacteria	Proteobacteria	Alphaproteobacteria	Rhizobiales	Rhizobiaceae	Ensifer	0.354098	0.203221	0.0750529	0	0.165216	0.0681782	0.0538388	0	0.158093	0.354098	0.0236232	0.18626
Bacteria	Actinobacteria	Actinobacteria	Actinomycetales	Nocardioidaceae	Marmoricola	0.141062	0.0431319	0.440715	0	0.0799533	0.0322615	0.0231559	0	0.156227	0.440715	3.79793e-05	0.00155715
Bacteria	Bacteroidetes	Sphingobacteriia	Sphingobacteriales	Chitinophagaceae	Parafilimonas	0.139426	0	0.0623858	0.399668	0.153111	0	0.0441166	0.329916	0.15037	0.399668	0.218067	0.545167
Bacteria	Actinobacteria	Actinobacteria	Actinomycetales	Pseudonocardiaceae	Amycolatopsis	0.215542	0.00690882	0.355958	0	0.184614	0.00977055	0.33494	0	0.144602	0.355958	0.257451	0.579972
Bacteria	Actinobacteria	Actinobacteria	Euzebyales	Euzebyaceae	Euzebya	0.329536	0.0759833	0.0951384	0.0751033	0.329271	0.0543879	0.134546	0.106212	0.14394	0.329536	0.493334	0.594903
Bacteria	Proteobacteria	Alphaproteobacteria	Rhizobiales	Phyllobacteriaceae	Mesorhizobium	0.288799	0.0379985	0.236032	0	0.117816	0.053738	0.183397	0	0.140707	0.288799	0.081243	0.320285
Bacteria	Bacteroidetes	Sphingobacteriia	Sphingobacteriales	Chitinophagaceae	Ferruginibacter	0	0	0.363104	0.193537	0	0	0.513507	0.205062	0.13916	0.363104	0.52737	0.607365
Bacteria	Proteobacteria	Gammaproteobacteria	Xanthomonadales	Xanthomonadaceae	Arenimonas	0.0800088	0	0.0533471	0.412962	0.0643617	0	0.0754442	0.113284	0.136579	0.412962	0.0022533	0.0419933
Bacteria	Actinobacteria	Actinobacteria	Actinomycetales	Micromonosporaceae	Dactylosporangium	0.0470338	0.0932691	0	0.355773	0.0665159	0.131902	0	0.306516	0.124019	0.355773	0.234209	0.558289
Bacteria	Actinobacteria	Actinobacteria	Actinomycetales	Kineosporiaceae	Kineosporia	0.0442674	0.0773431	0.224548	0.129794	0.0626035	0.058064	0.218929	0.0927404	0.118988	0.224548	0.539348	0.610864
Bacteria	Acidobacteria	Acidobacteria_Gp4	Aridibacter	Aridibacter	Aridibacter	0.0610584	0.301552	0.0699406	0.0261233	0.0863497	0.0583257	0.0582944	0.0369439	0.114669	0.301552	0.0081937	0.0933172
Bacteria	Proteobacteria	Alphaproteobacteria	Rhizobiales	Hyphomicrobiaceae	Hyphomicrobium	0.111258	0	0.295682	0.0451221	0.0862311	0	0.240811	0.0638122	0.113015	0.295682	0.200597	0.527209
Bacteria	Proteobacteria	Alphaproteobacteria	Rhizobiales	Methylobacteriaceae	Psychroglaciecola	0	0	0.426759	0	0	0	0.388388	0	0.10669	0.426759	0.141812	0.440476
Bacteria	Bacteroidetes	Cytophagia	Cytophagales	Cytophagaceae	Rhodocytophaga	0.0480401	0.175326	0.203364	0	0.0375252	0.02845	0.0635049	0	0.106683	0.203364	0.00228365	0.0390124
Bacteria	Actinobacteria	Actinobacteria	Acidimicrobiales	Acidimicrobiaceae	Ilumatobacter	0.203566	0.0290923	0.180763	0	0.0508274	0.0411428	0.255638	0	0.103355	0.203566	0.359162	0.707964
Bacteria	Actinobacteria	Actinobacteria	Actinomycetales	Pseudonocardiaceae	Lentzea	0.176473	0.107601	0	0.121491	0.13807	0.024361	0	0.171814	0.101391	0.176473	0.487952	0.591895
Bacteria	Proteobacteria	Alphaproteobacteria	Rhizobiales	Hyphomicrobiaceae	Pedomicrobium	0.0586581	0.127864	0	0.215922	0.0486234	0.0331588	0	0.30536	0.100611	0.215922	0.570253	0.625144
Bacteria	Proteobacteria	Alphaproteobacteria	Caulobacterales	Caulobacteraceae	Caulobacter	0.0616976	0	0.0362424	0.287402	0.0102158	0	0.0512545	0.233097	0.0963355	0.287402	0.147017	0.449829
Bacteria	Proteobacteria	Alphaproteobacteria	Rhizobiales	Hyphomicrobiaceae	Devosia	0.142484	0.033941	0.0386585	0.158771	0.0350979	0.0479999	0.0546714	0.133271	0.0934637	0.158771	0.298827	0.612595
Bacteria	Bacteroidetes	Sphingobacteriia	Sphingobacteriales	Chitinophagaceae	Chitinophaga	0.220662	0	0.108727	0.0377746	0.0914894	0	0.153763	0.0267121	0.0917909	0.220662	0.153937	0.444467
Bacteria	Acidobacteria	Acidobacteria_Gp4	Blastocatella	Blastocatella	Blastocatella	0	0.19629	0.15328	0	0	0.107282	0.108578	0	0.0873925	0.19629	0.06535	0.31897
Bacteria	Actinobacteria	Actinobacteria	Actinomycetales	Thermomonosporaceae	Actinomadura	0.0888202	0.121324	0.126548	0	0.0910271	0.117917	0.11874	0	0.0841732	0.126548	0.549521	0.615584
Bacteria	Actinobacteria	Actinobacteria	Actinomycetales	Cellulomonadaceae	Cellulomonas	0.0853277	0	0.243582	0	0.0622075	0	0.173415	0	0.0822274	0.243582	0.0886802	0.330535
Bacteria	Acidobacteria	Acidobacteria_Gp5	Gp5	Gp5	Gp5	0.104084	0.0193949	0.070752	0.128242	0.0400308	0.0274285	0.0504579	0.181361	0.0806181	0.128242	0.711314	0.732761
Bacteria	Proteobacteria	Alphaproteobacteria	Sphingomonadales	Sphingomonadaceae	Sphingobium	0	0	0.0893979	0.230366	0	0	0.126428	0.180832	0.079941	0.230366	0.201059	0.521734
Bacteria	Proteobacteria	Betaproteobacteria	Burkholderiales	Comamonadaceae	Ramlibacter	0.105239	0.050089	0.0934309	0.0688705	0.0859983	0.0708365	0.069536	0.0973976	0.0794073	0.105239	0.905004	0.90944
Bacteria	Actinobacteria	Actinobacteria	Actinomycetales	Geodermatophilaceae	Modestobacter	0.0742391	0	0.231216	0	0.0561339	0	0.0821972	0	0.0763637	0.231216	0.00500304	0.0732587
Bacteria	Proteobacteria	Deltaproteobacteria	Bdellovibrionales	Bacteriovoracaceae	Peredibacter	0.0160516	0	0.107086	0.18144	0.0227004	0	0.0937524	0.157821	0.0761445	0.18144	0.24921	0.574022
Bacteria	Actinobacteria	Actinobacteria	Actinomycetales	Pseudonocardiaceae	Lechevalieria	0	0.304175	0	0	0	0.0447616	0	0	0.0760438	0.304175	1.50915e-06	0.000309375
Bacteria	Acidobacteria	Acidobacteria_Gp3	Candidatus_Solibacter	Candidatus_Solibacter	Candidatus_Solibacter	0.0366351	0	0.145263	0.120448	0.0518098	0	0.0774751	0.085703	0.0755865	0.145263	0.149091	0.44295
Bacteria	Proteobacteria	Alphaproteobacteria	Sphingomonadales	Erythrobacteraceae	Altererythrobacter	0.201935	0.0939109	0	0	0.144848	0.0333945	0	0	0.0739615	0.201935	0.0764196	0.326375
Bacteria	Actinobacteria	Actinobacteria	Acidimicrobiales	Acidimicrobineae_incertae_sedis	Aciditerrimonas	0.109976	0.183192	0	0	0.0566173	0.0759597	0	0	0.073292	0.183192	0.0117108	0.114319
Bacteria	Actinobacteria	Actinobacteria	Actinomycetales	Micromonosporaceae	Phytohabitans	0.248659	0.0252239	0	0	0.131668	0.0356719	0	0	0.0684706	0.248659	0.0170568	0.152028
Bacteria	Acidobacteria	Acidobacteria_Gp1	Edaphobacter	Edaphobacter	Edaphobacter	0.131323	0	0.130473	0	0.124016	0	0.184516	0	0.0654489	0.131323	0.471874	0.575799
Bacteria	Bacteroidetes	Cytophagia	Cytophagales	Chryseolinea	Chryseolinea	0	0	0.232247	0.0189988	0	0	0.292701	0.0268683	0.0628114	0.232247	0.373607	0.729424
Bacteria	Bacteroidetes	Cytophagia	Cytophagales	Cytophagaceae	Pontibacter	0.250989	0	0	0	0.354952	0	0	0	0.0627472	0.250989	0.441099	0.674816
Bacteria	Proteobacteria	Alphaproteobacteria	Rhizobiales	Hyphomicrobiaceae	Rhodomicrobium	0.0351086	0	0	0.211936	0.0496511	0	0	0.0105624	0.0617611	0.211936	8.37644e-05	0.0024531
Bacteria	Proteobacteria	Alphaproteobacteria	Rhizobiales	Rhodobiaceae	Methyloceanibacter	0.0244234	0	0.171249	0.0469395	0.0345399	0	0.242183	0.0663825	0.060653	0.171249	0.566215	0.624055
Bacteria	Proteobacteria	Alphaproteobacteria	Rhizobiales	Rhodobiaceae	Rhodoligotrophos	0.190163	0	0.045907	0	0.139282	0	0.0649223	0	0.0590176	0.190163	0.112444	0.384182
Bacteria	Proteobacteria	Betaproteobacteria	Nitrosomonadales	Nitrosomonadaceae	Nitrosospira	0.175476	0	0.060404	0	0.0781743	0	0.0854241	0	0.0589699	0.175476	0.0495301	0.298637
Bacteria	Proteobacteria	Alphaproteobacteria	Rhizobiales	Rhizobiaceae	Neorhizobium	0.0710714	0.0274761	0.0555717	0.0767312	0.0718145	0.038857	0.0785902	0.108514	0.0577126	0.0767312	0.921557	0.921557
Bacteria	Cyanobacteria/Chloroplast	Cyanobacteria	Family_I	GpI	GpI	0	0.116355	0.0206505	0.0751033	0	0.0846272	0.0292042	0.106212	0.0530271	0.116355	0.384774	0.723657
Bacteria	Actinobacteria	Actinobacteria	Actinomycetales	Cryptosporangiaceae	Jatrophihabitans	0	0.0258598	0.183351	0	0	0.0365713	0.130157	0	0.0523026	0.183351	0.0736086	0.328038
Bacteria	Proteobacteria	Betaproteobacteria	Burkholderiales	Comamonadaceae	Acidovorax	0	0	0	0.206999	0	0	0	0.0708783	0.0517497	0.206999	0.000776269	0.0176817
Bacteria	Proteobacteria	Deltaproteobacteria	Bdellovibrionales	Bacteriovoracaceae	Bacteriovorax	0	0	0	0.201862	0	0	0	0.285476	0.0504655	0.201862	0.441099	0.759877
Bacteria	Proteobacteria	Alphaproteobacteria	Rhizobiales	Hyphomicrobiaceae	Rhodoplanes	0	0	0.0636723	0.137741	0	0	0.0900463	0.194795	0.0503533	0.137741	0.554282	0.617543
Bacteria	Proteobacteria	Betaproteobacteria	Burkholderiales	Comamonadaceae	Roseateles	0.0518997	0	0	0.148977	0.0733972	0	0	0.111592	0.0502191	0.148977	0.164268	0.461302
Bacteria	Actinobacteria	Actinobacteria	Actinomycetales	Nocardiaceae	Rhodococcus	0	0	0.197975	0	0	0	0.169112	0	0.0494939	0.197975	0.113003	0.379764
Bacteria	Actinobacteria	Actinobacteria	Actinomycetales	Pseudonocardiaceae	Actinomycetospora	0.0335821	0	0.0749009	0.0876205	0.0474923	0	0.105926	0.123914	0.0490259	0.0876205	0.728059	0.746261
Bacteria	Bacteroidetes	Flavobacteriia	Flavobacteriales	Cryomorphaceae	Fluviicola	0	0	0.0348841	0.153336	0	0	0.0493336	0.21685	0.047055	0.153336	0.501915	0.594755
Bacteria	Bacteroidetes	Sphingobacteriia	Sphingobacteriales	Sphingobacteriaceae	Sphingobacterium	0	0	0	0.1868	0	0	0	0.133878	0.0466999	0.1868	0.0551245	0.305419
Bacteria	Proteobacteria	Alphaproteobacteria	Sphingomonadales	Sphingomonadaceae	Novosphingobium	0.16529	0	0	0	0.0332251	0	0	0	0.0413225	0.16529	1.64583e-05	0.00084349
Bacteria	Bacteroidetes	Sphingobacteriia	Sphingobacteriales	Chitinophagaceae	Sediminibacterium	0	0	0	0.160403	0	0	0	0.174388	0.0401007	0.160403	0.245252	0.571327
Bacteria	Proteobacteria	Oligoflexia	Oligoflexales	Oligoflexaceae	Oligoflexus	0.00763231	0.0367779	0.114461	0	0.0107937	0.0260488	0.0573434	0	0.0397177	0.114461	0.0257147	0.195241
Bacteria	Actinobacteria	Actinobacteria	Actinomycetales	Promicromonosporaceae	Cellulosimicrobium	0.0224263	0	0.0856246	0.0500688	0.0160453	0	0.121091	0.070808	0.0395299	0.0856246	0.663792	0.690748
Bacteria	Actinobacteria	Actinobacteria	Actinomycetales	Promicromonosporaceae	Isoptericola	0.113426	0.0310897	0	0	0.0575093	0.0439675	0	0	0.0361289	0.113426	0.0420658	0.278177
Bacteria	Proteobacteria	Alphaproteobacteria	Rhodospirillales	Rhodospirillaceae	Inquilinus	0.140174	0	0	0	0.131016	0	0	0	0.0350434	0.140174	0.155234	0.441986
Bacteria	Actinobacteria	Actinobacteria	Actinomycetales	Nocardiopsaceae	Thermobifida	0	0	0.139536	0	0	0	0.197334	0	0.0348841	0.139536	0.441099	0.551374
Bacteria	Actinobacteria	Actinobacteria	Actinomycetales	Nocardioidaceae	Aeromicrobium	0.0806252	0	0.0531555	0	0.0584183	0	0.0751732	0	0.0334452	0.0806252	0.304787	0.612562
Bacteria	Proteobacteria	Alphaproteobacteria	Alphaproteobacteria_incertae_sedis	Geminicoccus	Geminicoccus	0.0569299	0.0177786	0.0513653	0	0.0421619	0.0251428	0.0372154	0	0.0315185	0.0569299	0.272735	0.594793
Bacteria	Verrucomicrobia	Opitutae	Opitutales	Opitutaceae	Alterococcus	0.089516	0.0360341	0	0	0.126595	0.0509599	0	0	0.0313875	0.089516	0.542855	0.611458
Bacteria	Bacteroidetes	Sphingobacteriia	Sphingobacteriales	Rhodothermaceae	Rubrivirga	0	0.0216205	0	0.102308	0	0.0305759	0	0.144686	0.0309822	0.102308	0.497708	0.593198
Bacteria	Proteobacteria	Deltaproteobacteria	Myxococcales	Polyangiaceae	Polyangium	0.0262663	0.0967235	0	0	0.0371461	0.136788	0	0	0.0307474	0.0967235	0.513088	0.594255
Bacteria	Actinobacteria	Actinobacteria	Actinomycetales	Micromonosporaceae	Catellatospora	0.116729	0	0	0	0.0965307	0	0	0	0.0291823	0.116729	0.0999506	0.353274
Bacteria	Proteobacteria	Alphaproteobacteria	Rhizobiales	Bradyrhizobiaceae	Nitrobacter	0.0537426	0	0.0628201	0	0.0380306	0	0.0888411	0	0.0291407	0.0628201	0.448359	0.550381
Bacteria	Proteobacteria	Gammaproteobacteria	Xanthomonadales	Xanthomonadaceae	Lysobacter	0.0305292	0	0.083071	0	0.0431748	0	0.058935	0	0.0284	0.083071	0.153865	0.450605
Bacteria	Proteobacteria	Alphaproteobacteria	Sphingomonadales	Sphingomonadaceae	Sphingosinicella	0.0213705	0	0.0877646	0	0.0302224	0	0.124118	0	0.0272838	0.0877646	0.506024	0.589403
Bacteria	Actinobacteria	Actinobacteria	Actinomycetales	Kineosporiaceae	Angustibacter	0.0175108	0	0.0894855	0	0.0247641	0	0.126552	0	0.0267491	0.0894855	0.493594	0.591735
Bacteria	Actinobacteria	Actinobacteria	Actinomycetales	Propionibacteriaceae	Friedmanniella	0	0	0.105512	0	0	0	0.0830531	0	0.0263779	0.105512	0.082208	0.317974
Bacteria	Proteobacteria	Deltaproteobacteria	Myxococcales	Cystobacteraceae	Stigmatella	0.00911256	0	0.0943475	0	0.00982844	0	0.0411605	0	0.025865	0.0943475	0.00533479	0.0729088
Bacteria	Proteobacteria	Deltaproteobacteria	Myxococcales	Labilitrichaceae	Labilithrix	0.0290028	0.0392136	0.0338262	0	0.0410161	0.0277331	0.0478375	0	0.0255107	0.0392136	0.681798	0.705902
Bacteria	Actinobacteria	Actinobacteria	Actinomycetales	Microbacteriaceae	Amnibacterium	0	0	0.101409	0	0	0	0.0969085	0	0.0253523	0.101409	0.166981	0.462583
Bacteria	Actinobacteria	Actinobacteria	Actinomycetales	Jiangellaceae	Jiangella	0.0979331	0	0	0	0.0710474	0	0	0	0.0244833	0.0979331	0.0581807	0.298176
Bacteria	Proteobacteria	Betaproteobacteria	Burkholderiales	Comamonadaceae	Caenimonas	0	0	0	0.0973687	0	0	0	0.1377	0.0243422	0.0973687	0.441099	0.615138
Bacteria	Proteobacteria	Gammaproteobacteria	Xanthomonadales	Xanthomonadaceae	Dyella	0.0262663	0	0	0.0688447	0.0371461	0	0	0.0973611	0.0237777	0.0688447	0.538492	0.613282
Bacteria	Actinobacteria	Actinobacteria	Actinomycetales	Microbacteriaceae	Agrococcus	0.0423179	0	0.0507393	0	0.0598465	0	0.0717563	0	0.0232643	0.0507393	0.592796	0.632934
Bacteria	Proteobacteria	Betaproteobacteria	Burkholderiales	Comamonadaceae	Rhodoferax	0	0	0	0.0902441	0	0	0	0.127624	0.022561	0.0902441	0.441099	0.655256
Bacteria	Proteobacteria	Deltaproteobacteria	Myxococcales	Cystobacteraceae	Archangium	0.0335821	0.0565684	0	0	0.0474923	0.0799998	0	0	0.0225376	0.0565684	0.574106	0.622708
Bacteria	Proteobacteria	Deltaproteobacteria	Myxococcales	Sandaracinaceae	Sandaracinus	0.0473203	0.0417376	0	0	0.066921	0.029515	0	0	0.0222645	0.0473203	0.442602	0.546587
Bacteria	Bacteroidetes	Cytophagia	Cytophagales	Cytophagaceae	Hymenobacter	0.0167911	0	0.0705558	0	0.0237462	0	0.099781	0	0.0218367	0.0705558	0.504614	0.591119
Bacteria	Proteobacteria	Alphaproteobacteria	Rhodospirillales	Acetobacteraceae	Roseomonas	0.0581203	0	0.0265778	0	0.0412799	0	0.0375866	0	0.0211745	0.0581203	0.198649	0.528872
Bacteria	Proteobacteria	Gammaproteobacteria	Pseudomonadales	Pseudomonadaceae	Cellvibrio	0	0	0	0.0782326	0	0	0	0.110638	0.0195581	0.0782326	0.441099	0.632345
Bacteria	Acidobacteria	Acidobacteria_Gp25	Gp25	Gp25	Gp25	0.0291847	0.047454	0	0	0.0412734	0.034894	0	0	0.0191597	0.047454	0.2886	0.597606
Bacteria	Firmicutes	Bacilli	Bacillales	Planococcaceae	Planomicrobium	0.074421	0	0	0	0.105247	0	0	0	0.0186053	0.074421	0.441099	0.568713
Bacteria	Proteobacteria	Betaproteobacteria	Burkholderiales	Comamonadaceae	Variovorax	0	0	0.0362424	0.0379975	0	0	0.0512545	0.0537366	0.01856	0.0379975	0.595517	0.629284
Bacteria	Actinobacteria	Actinobacteria	Actinomycetales	Thermomonosporaceae	Actinoallomurus	0	0	0	0.0736202	0	0	0	0.104115	0.0184051	0.0736202	0.441099	0.700971
Bacteria	Proteobacteria	Gammaproteobacteria	Enterobacteriales	Enterobacteriaceae	Enterobacter	0.019844	0.0533359	0	0	0.0280636	0.0754284	0	0	0.018295	0.0533359	0.536469	0.614392
Bacteria	Proteobacteria	Betaproteobacteria	Burkholderiales	Comamonadaceae	Pelomonas	0	0	0	0.070337	0	0	0	0.0994715	0.0175842	0.070337	0.441099	0.554757
Bacteria	Proteobacteria	Gammaproteobacteria	Xanthomonadales	Xanthomonadaceae	Rhodanobacter	0	0	0	0.070337	0	0	0	0.0994715	0.0175842	0.070337	0.441099	0.610982
Bacteria	Firmicutes	Bacilli	Bacillales	Bacillaceae_1	Domibacillus	0	0	0.0700686	0	0	0	0.099092	0	0.0175172	0.0700686	0.441099	0.67989
Bacteria	Bacteroidetes	Cytophagia	Cytophagales	Cytophagaceae	Rufibacter	0.0696597	0	0	0	0.0554617	0	0	0	0.0174149	0.0696597	0.0860881	0.326816
Bacteria	Actinobacteria	Actinobacteria	Actinomycetales	Nocardioidaceae	Flindersiella	0.0494304	0.0198187	0	0	0.0408905	0.0280279	0	0	0.0173123	0.0494304	0.229256	0.559493
Bacteria	Actinobacteria	Actinobacteria	Acidimicrobiales	Iamiaceae	Iamia	0.0677496	0	0	0	0.0581351	0	0	0	0.0169374	0.0677496	0.114919	0.379974
Bacteria	Actinobacteria	Actinobacteria	Actinomycetales	Nocardiaceae	Nocardia	0	0	0.0676525	0	0	0	0.095675	0	0.0169131	0.0676525	0.441099	0.753544
Bacteria	Proteobacteria	Gammaproteobacteria	Oceanospirillales	Halomonadaceae	Halomonas	0.0645068	0	0	0	0.0283821	0	0	0	0.0161267	0.0645068	0.00398536	0.062846
Bacteria	Proteobacteria	Gammaproteobacteria	Methylococcales	Methylococcaceae	Methylocaldum	0	0	0.0602543	0	0	0	0.0852125	0	0.0150636	0.0602543	0.441099	0.598843
Bacteria	Chlamydiae	Chlamydiia	Chlamydiales	Parachlamydiaceae	Parachlamydia	0	0	0.0602543	0	0	0	0.0852125	0	0.0150636	0.0602543	0.441099	0.71201
Bacteria	Actinobacteria	Actinobacteria	Actinomycetales	Glycomycetaceae	Glycomyces	0.0598191	0	0	0	0.0466388	0	0	0	0.0149548	0.0598191	0.0790627	0.324157
Bacteria	Proteobacteria	Betaproteobacteria	Burkholderiales	Burkholderiaceae	Cupriavidus	0.0381615	0	0.0193293	0	0.0539686	0	0.0273357	0	0.0143727	0.0381615	0.561782	0.622515
Bacteria	Proteobacteria	Alphaproteobacteria	Rhizobiales	Xanthobacteraceae	Labrys	0.019844	0	0.0344175	0	0.0280636	0	0.0486737	0	0.0135654	0.0344175	0.571943	0.623661
Bacteria	Actinobacteria	Actinobacteria	Actinomycetales	Microbacteriaceae	Leifsonia	0.0218885	0	0.0314101	0	0.0309551	0	0.0444205	0	0.0133247	0.0314101	0.584669	0.630827
Bacteria	Actinobacteria	Actinobacteria	Actinomycetales	Promicromonosporaceae	Promicromonospora	0.0491405	0	0	0	0.0348764	0	0	0	0.0122851	0.0491405	0.052766	0.300473
Bacteria	Proteobacteria	Alphaproteobacteria	Rhodospirillales	Acetobacteraceae	Craurococcus	0	0	0.0483232	0	0	0	0.0683393	0	0.0120808	0.0483232	0.441099	0.583389
Bacteria	Actinobacteria	Actinobacteria	Actinomycetales	Pseudonocardiaceae	Alloactinosynnema	0.0481548	0	0	0	0.0681012	0	0	0	0.0120387	0.0481548	0.441099	0.786307
Bacteria	Firmicutes	Bacilli	Bacillales	Paenibacillaceae_2	Aneurinibacillus	0	0	0.0475692	0	0	0	0.067273	0	0.0118923	0.0475692	0.441099	0.69027
Bacteria	Proteobacteria	Gammaproteobacteria	Xanthomonadales	Xanthomonadaceae	Pseudoxanthomonas	0.0466956	0	0	0	0.0660375	0	0	0	0.0116739	0.0466956	0.441099	0.706448
Bacteria	Bacteroidetes	Sphingobacteriia	Sphingobacteriales	Saprospiraceae	Haliscomenobacter	0	0	0.0464636	0	0	0	0.0657095	0	0.0116159	0.0464636	0.441099	0.575957
Bacteria	Proteobacteria	Alphaproteobacteria	Rhodospirillales	Rhodospirillaceae	Constrictibacter	0.0259498	0	0.0193293	0	0.0366986	0	0.0273357	0	0.0113198	0.0259498	0.588218	0.631333
Bacteria	Proteobacteria	Alphaproteobacteria	Rhizobiales	Bradyrhizobiaceae	Bosea	0	0	0	0.0406809	0	0	0	0.0575315	0.0101702	0.0406809	0.441099	0.579649
Bacteria	Proteobacteria	Alphaproteobacteria	Rhizobiales	Bradyrhizobiaceae	Afipia	0	0	0	0.0403724	0	0	0	0.0570952	0.0100931	0.0403724	0.441099	0.741191
Bacteria	Acidobacteria	Acidobacteria_Gp1	Candidatus_Koribacter	Candidatus_Koribacter	Candidatus_Koribacter	0	0	0.0395801	0	0	0	0.0559747	0	0.00989503	0.0395801	0.441099	0.565158
Bacteria	Proteobacteria	Gammaproteobacteria	Legionellales	Coxiellaceae	Aquicella	0.0388813	0	0	0	0.0278966	0	0	0	0.00972032	0.0388813	0.0553961	0.298847
Bacteria	Actinobacteria	Actinobacteria	Actinomycetales	Thermomonosporaceae	Actinocorallia	0.0381615	0	0	0	0.0539686	0	0	0	0.00954038	0.0381615	0.441099	0.587177
Bacteria	Proteobacteria	Deltaproteobacteria	Bdellovibrionales	Bdellovibrionaceae	Vampirovibrio	0	0	0.0380554	0	0	0	0.0538184	0	0.00951384	0.0380554	0.441099	0.627954
Bacteria	Proteobacteria	Gammaproteobacteria	Enterobacteriales	Enterobacteriaceae	Citrobacter	0	0	0	0.0379975	0	0	0	0.0537366	0.00949938	0.0379975	0.441099	0.572312
Bacteria	Firmicutes	Bacilli	Bacillales	Paenibacillaceae_1	Paenibacillus	0	0	0	0.0379975	0	0	0	0.0537366	0.00949938	0.0379975	0.441099	0.766316
Bacteria	Proteobacteria	Deltaproteobacteria	Myxococcales	Polyangiaceae	Sorangium	0.0366351	0	0	0	0.0518098	0	0	0	0.00915877	0.0366351	0.441099	0.645895
Bacteria	Proteobacteria	Alphaproteobacteria	Sphingomonadales	Sphingomonadaceae	Sphingopyxis	0	0	0.0169131	0.0189988	0	0	0.0239188	0.0268683	0.00897797	0.0189988	0.594508	0.631472
Bacteria	Chloroflexi	Ktedonobacteria	Ktedonobacterales	Thermosporotrichaceae	Thermosporothrix	0	0	0	0.0356227	0	0	0	0.0503781	0.00890567	0.0356227	0.441099	0.747317
Bacteria	Proteobacteria	Gammaproteobacteria	Xanthomonadales	Xanthomonadaceae	Dokdonella	0	0.0355573	0	0	0	0.0502856	0	0	0.00888932	0.0355573	0.441099	0.779529
Bacteria	Proteobacteria	Betaproteobacteria	Burkholderiales	Burkholderiales_incertae_sedis	Aquabacterium	0	0	0.0344175	0	0	0	0.0486737	0	0.00860437	0.0344175	0.441099	0.664892
Bacteria	Cyanobacteria/Chloroplast	Cyanobacteria	Family_XII	GpXII	GpXII	0	0.033941	0	0	0	0.0479999	0	0	0.00848526	0.033941	0.441099	0.561648
Bacteria	Firmicutes	Bacilli	Bacillales	Planococcaceae	Lysinibacillus	0.0335267	0	0	0	0.0302337	0	0	0	0.00838168	0.0335267	0.137371	0.433246
Bacteria	Firmicutes	Bacilli	Bacillales	Bacillaceae_2	Terribacillus	0.0334435	0	0	0	0.0278904	0	0	0	0.00836088	0.0334435	0.103233	0.358691
Bacteria	Proteobacteria	Gammaproteobacteria	Xanthomonadales	Xanthomonadaceae	Luteimonas	0.0333788	0	0	0	0.0472048	0	0	0	0.00834471	0.0333788	0.441099	0.68504
Bacteria	Firmicutes	Bacilli	Bacillales	Paenibacillaceae_2	Ammoniphilus	0.0303444	0	0	0	0.0429135	0	0	0	0.0075861	0.0303444	0.441099	0.650542
Bacteria	Proteobacteria	Alphaproteobacteria	Rhodospirillales	Acetobacteraceae	Gluconacetobacter	0	0	0.0292549	0	0	0	0.0413726	0	0.00731372	0.0292549	0.441099	0.717661
Bacteria	Bacteroidetes	Sphingobacteriia	Sphingobacteriales	Chitinophagaceae	Niabella	0.0291847	0	0	0	0.0412734	0	0	0	0.00729618	0.0291847	0.441099	0.548032
Bacteria	Actinobacteria	Actinobacteria	Actinomycetales	Micrococcaceae	Kocuria	0.0291847	0	0	0	0.0412734	0	0	0	0.00729618	0.0291847	0.441099	0.772866
Bacteria	Proteobacteria	Gammaproteobacteria	Legionellales	Legionellaceae	Legionella	0	0	0.0289939	0	0	0	0.0410036	0	0.00724848	0.0289939	0.441099	0.641314
Bacteria	Bacteroidetes	Cytophagia	Cytophagales	Cytophagaceae	Dyadobacter	0	0	0	0.0284981	0	0	0	0.0403025	0.00712454	0.0284981	0.441099	0.729236
Bacteria	Proteobacteria	Alphaproteobacteria	Rhizobiales	Methylocystaceae	Hansschlegelia	0.0277255	0	0	0	0.0392098	0	0	0	0.00693137	0.0277255	0.441099	0.669817
Bacteria	Actinobacteria	Actinobacteria	Actinomycetales	Nakamurellaceae	Nakamurella	0	0	0.0265778	0	0	0	0.0375866	0	0.00664444	0.0265778	0.441099	0.558181
Bacteria	Chloroflexi	Thermomicrobia	Sphaerobacterales	Sphaerobacteraceae	Sphaerobacter	0	0	0.0258131	0	0	0	0.0365053	0	0.00645328	0.0258131	0.441099	0.695579
Bacteria	Bacteroidetes	Cytophagia	Cytophagales	Cytophagaceae	Sporocytophaga	0.0244234	0	0	0	0.0345399	0	0	0	0.00610584	0.0244234	0.441099	0.591015
Bacteria	Actinobacteria	Actinobacteria	Actinomycetales	Pseudonocardiaceae	Saccharothrix	0	0.0242436	0	0	0	0.0342856	0	0	0.0060609	0.0242436	0.441099	0.602835
Bacteria	Bacteroidetes	Sphingobacteriia	Sphingobacteriales	Chitinophagaceae	Cnuella	0.0233478	0	0	0	0.0330187	0	0	0	0.00583694	0.0233478	0.441099	0.660039
Bacteria	Actinobacteria	Actinobacteria	Actinomycetales	Intrasporangiaceae	Terrabacter	0.0233478	0	0	0	0.0330187	0	0	0	0.00583694	0.0233478	0.441099	0.735165
Bacteria	Actinobacteria	Actinobacteria	Actinomycetales	Micrococcaceae	Citricoccus	0.0218885	0	0	0	0.0309551	0	0	0	0.00547214	0.0218885	0.441099	0.723402
Bacteria	Proteobacteria	Betaproteobacteria	Burkholderiales	Burkholderiaceae	Burkholderia	0.0213705	0	0	0	0.0302224	0	0	0	0.00534261	0.0213705	0.441099	0.606881
Bacteria	Proteobacteria	Alphaproteobacteria	Rhizobiales	Rhizobiales_incertae_sedis	Alsobacter	0	0	0.0206505	0	0	0	0.0292042	0	0.00516262	0.0206505	0.441099	0.594903
Bacteria	Bacteroidetes	Cytophagia	Cytophagales	Cytophagaceae	Nibrella	0	0	0.0206505	0	0	0	0.0292042	0	0.00516262	0.0206505	0.441099	0.619351
Bacteria	Candidatus_Saccharibacteria	Candidatus_Saccharibacteria	Candidatus_Saccharibacteria	Candidatus_Saccharibacteria	Candidatus_Saccharibacteria	0	0	0.0206505	0	0	0	0.0292042	0	0.00516262	0.0206505	0.441099	0.636798
Bacteria	Actinobacteria	Actinobacteria	Actinomycetales	Microbacteriaceae	Curtobacterium	0.0204293	0	0	0	0.0288914	0	0	0	0.00510733	0.0204293	0.441099	0.623623
Bacteria	Proteobacteria	Betaproteobacteria	Burkholderiales	Oxalobacteraceae	Herminiimonas	0.0183175	0	0	0	0.0259049	0	0	0	0.00457938	0.0183175	0.441099	0.793204

## Sheet: Significant genera
Kingdom	Phylum	Class	Order	Family	Genus	EpC	EpW	NpC	NpW	EpC SD	EpW SD	NpC SD	NpW SD	average	maximum	p-values	p-values (corrected)
Bacteria	Actinobacteria	Actinobacteria	Actinomycetales	Pseudonocardiaceae	Lechevalieria	0	0.304175	0	0	0	0.0447616	0	0	0.0760438	0.304175	1.50915e-06	0.000309375
Bacteria	Acidobacteria	Acidobacteria_Gp4	Pyrinomonas	Pyrinomonas	Pyrinomonas	0.0349977	0.640954	0.0768481	0.0250344	0.0248078	0.0785138	0.0554946	0.035404	0.194459	0.640954	6.14424e-06	0.000629785
Bacteria	Proteobacteria	Alphaproteobacteria	Sphingomonadales	Sphingomonadaceae	Novosphingobium	0.16529	0	0	0	0.0332251	0	0	0	0.0413225	0.16529	1.64583e-05	0.00084349
Bacteria	Actinobacteria	Actinobacteria	Rubrobacterales	Rubrobacteraceae	Rubrobacter	3.35168	17.2115	4.41855	0.943111	1.6715	1.11018	1.92833	0.580779	6.48122	17.2115	1.29437e-05	0.000884486
Bacteria	Actinobacteria	Actinobacteria	Actinomycetales	Nocardioidaceae	Marmoricola	0.141062	0.0431319	0.440715	0	0.0799533	0.0322615	0.0231559	0	0.156227	0.440715	3.79793e-05	0.00155715
Bacteria	Bacteroidetes	Sphingobacteriia	Sphingobacteriales	Sphingobacteriaceae	Pedobacter	0.0218885	0	0.154634	5.66783	0.0309551	0	0.218686	1.30948	1.46109	5.66783	5.58085e-05	0.00190679
Bacteria	Proteobacteria	Alphaproteobacteria	Rhizobiales	Hyphomicrobiaceae	Rhodomicrobium	0.0351086	0	0	0.211936	0.0496511	0	0	0.0105624	0.0617611	0.211936	8.37644e-05	0.0024531
Bacteria	Actinobacteria	Actinobacteria	Actinomycetales	Streptomycetaceae	Streptomyces	2.25383	0.835463	0.704988	0	0.189966	0.268756	0.367032	0	0.948571	2.25383	0.000114296	0.00292883
Bacteria	Proteobacteria	Betaproteobacteria	Burkholderiales	Comamonadaceae	Acidovorax	0	0	0	0.206999	0	0	0	0.0708783	0.0517497	0.206999	0.000776269	0.0176817
Bacteria	Proteobacteria	Gammaproteobacteria	Pseudomonadales	Pseudomonadaceae	Pseudomonas	0.0654253	0	0.0507393	6.90419	0.0465708	0	0.0717563	2.48984	1.75509	6.90419	0.00114855	0.0235452
Bacteria	Bacteroidetes	Cytophagia	Cytophagales	Cytophagaceae	Rhodocytophaga	0.0480401	0.175326	0.203364	0	0.0375252	0.02845	0.0635049	0	0.106683	0.203364	0.00228365	0.0390124
Bacteria	Proteobacteria	Gammaproteobacteria	Xanthomonadales	Xanthomonadaceae	Arenimonas	0.0800088	0	0.0533471	0.412962	0.0643617	0	0.0754442	0.113284	0.136579	0.412962	0.0022533	0.0419933
Bacteria	Proteobacteria	Gammaproteobacteria	Oceanospirillales	Halomonadaceae	Halomonas	0.0645068	0	0	0	0.0283821	0	0	0	0.0161267	0.0645068	0.00398536	0.062846
Bacteria	Proteobacteria	Deltaproteobacteria	Myxococcales	Cystobacteraceae	Stigmatella	0.00911256	0	0.0943475	0	0.00982844	0	0.0411605	0	0.025865	0.0943475	0.00533479	0.0729088
Bacteria	Actinobacteria	Actinobacteria	Actinomycetales	Geodermatophilaceae	Modestobacter	0.0742391	0	0.231216	0	0.0561339	0	0.0821972	0	0.0763637	0.231216	0.00500304	0.0732587
Bacteria	Acidobacteria	Acidobacteria_Gp10	Gp10	Gp10	Gp10	1.56157	0.560263	0.948848	0.19219	0.401896	0.0235442	0.334146	0.184548	0.815719	1.56157	0.00626195	0.0802312
Bacteria	Bacteroidetes	Flavobacteriia	Flavobacteriales	Flavobacteriaceae	Flavobacterium	0.0540787	0	0.155921	10.7933	0.0430457	0	0.15636	5.2025	2.75082	10.7933	0.00722173	0.0870856
Bacteria	Acidobacteria	Acidobacteria_Gp4	Aridibacter	Aridibacter	Aridibacter	0.0610584	0.301552	0.0699406	0.0261233	0.0863497	0.0583257	0.0582944	0.0369439	0.114669	0.301552	0.0081937	0.0933172
Bacteria	Bacteroidetes	Sphingobacteriia	Sphingobacteriales	Chitinophagaceae	Flavitalea	0.0902323	0.385525	0.414654	0	0.0123936	0.110509	0.179242	0	0.222603	0.414654	0.00917616	0.0990059
Bacteria	Actinobacteria	Actinobacteria	Actinomycetales	Micromonosporaceae	Asanoa	0.030644	0.0129299	0.0314101	0.693392	0.0433371	0.0182857	0.0444205	0.336855	0.192094	0.693392	0.00996932	0.102186
Bacteria	Actinobacteria	Actinobacteria	Acidimicrobiales	Acidimicrobineae_incertae_sedis	Aciditerrimonas	0.109976	0.183192	0	0	0.0566173	0.0759597	0	0	0.073292	0.183192	0.0117108	0.114319
Bacteria	Actinobacteria	Actinobacteria	Actinomycetales	Nocardioidaceae	Nocardioides	1.73433	0.381932	1.50329	0.13456	0.641422	0.14411	0.59078	0.190297	0.938527	1.73433	0.0173423	0.148132
Bacteria	Bacteroidetes	Sphingobacteriia	Sphingobacteriales	Chitinophagaceae	Terrimonas	0.302844	0.130332	0.185318	1.29901	0.207105	0.112549	0.0561707	0.565649	0.479377	1.29901	0.0159788	0.148894
Bacteria	Actinobacteria	Actinobacteria	Actinomycetales	Micromonosporaceae	Phytohabitans	0.248659	0.0252239	0	0	0.131668	0.0356719	0	0	0.0684706	0.248659	0.0170568	0.152028
Bacteria	Nitrospirae	Nitrospira	Nitrospirales	Nitrospiraceae	Nitrospira	0.303488	0.169871	0.779911	0.343242	0.0380838	0.0672886	0.272658	0.109137	0.399128	0.779911	0.0185873	0.152416
Bacteria	Proteobacteria	Alphaproteobacteria	Rhizobiales	Rhizobiaceae	Ensifer	0.354098	0.203221	0.0750529	0	0.165216	0.0681782	0.0538388	0	0.158093	0.354098	0.0236232	0.18626
Bacteria	Proteobacteria	Oligoflexia	Oligoflexales	Oligoflexaceae	Oligoflexus	0.00763231	0.0367779	0.114461	0	0.0107937	0.0260488	0.0573434	0	0.0397177	0.114461	0.0257147	0.195241
Bacteria	Actinobacteria	Actinobacteria	Actinomycetales	Geodermatophilaceae	Geodermatophilus	0.520806	1.22718	1.3325	0.165853	0.272985	0.351837	0.50811	0.234552	0.811585	1.3325	0.0316676	0.223857
Bacteria	Verrucomicrobia	Subdivision3	Subdivision3	Subdivision3	Subdivision3	0.599391	0.550987	0.82476	0.203036	0.192071	0.0911086	0.116092	0.218227	0.544544	0.82476	0.0310009	0.226971
Bacteria	Proteobacteria	Gammaproteobacteria	Xanthomonadales	Xanthomonadaceae	Stenotrophomonas	0.0183175	0	0	0.705655	0.0259049	0	0	0.460092	0.180993	0.705655	0.0372501	0.254542
Bacteria	Actinobacteria	Actinobacteria	Actinomycetales	Promicromonosporaceae	Isoptericola	0.113426	0.0310897	0	0	0.0575093	0.0439675	0	0	0.0361289	0.113426	0.0420658	0.278177
Bacteria	Proteobacteria	Alphaproteobacteria	Rhodospirillales	Rhodospirillaceae	Dongia	1.14638	0.484314	0.358059	0.786999	0.280691	0.155065	0.181015	0.304859	0.693937	1.14638	0.0435186	0.278791
Bacteria	Actinobacteria	Actinobacteria	Actinomycetales	Nocardioidaceae	Kribbella	0.485496	0.16691	0.189417	0	0.183129	0.0364723	0.212164	0	0.210456	0.485496	0.0495591	0.290275
Bacteria	Proteobacteria	Alphaproteobacteria	Rhizobiales	Methylobacteriaceae	Microvirga	1.57656	2.47314	2.87667	0.161549	1.08712	0.342319	1.20261	0.163101	1.77198	2.87667	0.0469721	0.291797
Bacteria	Bacteroidetes	Flavobacteriia	Flavobacteriales	Flavobacteriaceae	Chryseobacterium	0.00875542	0	0.0579878	2.44503	0.012382	0	0.0820072	1.7426	0.627943	2.44503	0.0562353	0.295596
Bacteria	Actinobacteria	Actinobacteria	Actinomycetales	Jiangellaceae	Jiangella	0.0979331	0	0	0	0.0710474	0	0	0	0.0244833	0.0979331	0.0581807	0.298176
Bacteria	Proteobacteria	Betaproteobacteria	Nitrosomonadales	Nitrosomonadaceae	Nitrosospira	0.175476	0	0.060404	0	0.0781743	0	0.0854241	0	0.0589699	0.175476	0.0495301	0.298637
Bacteria	Proteobacteria	Gammaproteobacteria	Legionellales	Coxiellaceae	Aquicella	0.0388813	0	0	0	0.0278966	0	0	0	0.00972032	0.0388813	0.0553961	0.298847
Bacteria	Actinobacteria	Actinobacteria	Actinomycetales	Promicromonosporaceae	Promicromonospora	0.0491405	0	0	0	0.0348764	0	0	0	0.0122851	0.0491405	0.052766	0.300473
Bacteria	Bacteroidetes	Sphingobacteriia	Sphingobacteriales	Sphingobacteriaceae	Sphingobacterium	0	0	0	0.1868	0	0	0	0.133878	0.0466999	0.1868	0.0551245	0.305419
Bacteria	Proteobacteria	Alphaproteobacteria	Rhodospirillales	Rhodospirillaceae	Skermanella	0.643403	0.0581846	0.950517	0	0.3581	0.0822855	0.568529	0	0.413026	0.950517	0.0611207	0.305604
Bacteria	Actinobacteria	Actinobacteria	Actinomycetales	Propionibacteriaceae	Friedmanniella	0	0	0.105512	0	0	0	0.0830531	0	0.0263779	0.105512	0.082208	0.317974
Bacteria	Acidobacteria	Acidobacteria_Gp4	Blastocatella	Blastocatella	Blastocatella	0	0.19629	0.15328	0	0	0.107282	0.108578	0	0.0873925	0.19629	0.06535	0.31897
Bacteria	Proteobacteria	Alphaproteobacteria	Rhizobiales	Phyllobacteriaceae	Mesorhizobium	0.288799	0.0379985	0.236032	0	0.117816	0.053738	0.183397	0	0.140707	0.288799	0.081243	0.320285
Bacteria	Proteobacteria	Alphaproteobacteria	Caulobacterales	Caulobacteraceae	Phenylobacterium	0.342774	0.125324	0.561306	0.111618	0.143163	0.0886697	0.220289	0.157851	0.285256	0.561306	0.0677363	0.322929
Bacteria	Actinobacteria	Actinobacteria	Actinomycetales	Pseudonocardiaceae	Actinophytocola	1.28671	0.273441	0.138677	0.443945	0.658995	0.0479209	0.14178	0.389433	0.535695	1.28671	0.0694221	0.323444
Bacteria	Actinobacteria	Actinobacteria	Actinomycetales	Glycomycetaceae	Glycomyces	0.0598191	0	0	0	0.0466388	0	0	0	0.0149548	0.0598191	0.0790627	0.324157
Bacteria	Proteobacteria	Alphaproteobacteria	Rhodospirillales	Reyranella	Reyranella	0.581228	0.146162	0.298079	0.239808	0.137643	0.0150155	0.191204	0.175077	0.316319	0.581228	0.0810126	0.325639
Bacteria	Acidobacteria	Acidobacteria_Gp4	Gp4	Gp4	Gp4	0.972766	3.49676	3.04333	1.42568	0.85174	0.343339	1.52138	0.676057	2.23463	3.49676	0.0778561	0.325725
Bacteria	Proteobacteria	Alphaproteobacteria	Rhizobiales	Xanthobacteraceae	Pseudolabrys	0.260874	0.0831423	0.439782	0	0.0607492	0.0602067	0.28846	0	0.19595	0.439782	0.0747103	0.325864
Bacteria	Proteobacteria	Alphaproteobacteria	Sphingomonadales	Erythrobacteraceae	Altererythrobacter	0.201935	0.0939109	0	0	0.144848	0.0333945	0	0	0.0739615	0.201935	0.0764196	0.326375
Bacteria	Bacteroidetes	Cytophagia	Cytophagales	Cytophagaceae	Rufibacter	0.0696597	0	0	0	0.0554617	0	0	0	0.0174149	0.0696597	0.0860881	0.326816
Bacteria	Actinobacteria	Actinobacteria	Actinomycetales	Cryptosporangiaceae	Jatrophihabitans	0	0.0258598	0.183351	0	0	0.0365713	0.130157	0	0.0523026	0.183351	0.0736086	0.328038
Bacteria	Actinobacteria	Actinobacteria	Actinomycetales	Pseudonocardiaceae	Pseudonocardia	1.47652	1.15768	0.929435	2.83398	0.08544	0.103603	0.267156	1.34156	1.5994	2.83398	0.0902217	0.330276
Bacteria	Actinobacteria	Actinobacteria	Actinomycetales	Cellulomonadaceae	Cellulomonas	0.0853277	0	0.243582	0	0.0622075	0	0.173415	0	0.0822274	0.243582	0.0886802	0.330535
Bacteria	Actinobacteria	Actinobacteria	Actinomycetales	Geodermatophilaceae	Blastococcus	0.869669	0.569271	1.98892	0.291025	0.0450419	0.114127	1.05628	0.411572	0.929721	1.98892	0.0733422	0.334114
Bacteria	Bacteroidetes	Sphingobacteriia	Sphingobacteriales	Chitinophagaceae	Flavisolibacter	0.0552018	0.147631	0.422856	0.326252	0.0390348	0.0142945	0.126512	0.237078	0.237985	0.422856	0.0943279	0.33925
Bacteria	Actinobacteria	Actinobacteria	Actinomycetales	Micromonosporaceae	Catellatospora	0.116729	0	0	0	0.0965307	0	0	0	0.0291823	0.116729	0.0999506	0.353274
Bacteria	Firmicutes	Bacilli	Bacillales	Bacillaceae_2	Terribacillus	0.0334435	0	0	0	0.0278904	0	0	0	0.00836088	0.0334435	0.103233	0.358691
Bacteria	Actinobacteria	Actinobacteria	Actinomycetales	Nocardiaceae	Rhodococcus	0	0	0.197975	0	0	0	0.169112	0	0.0494939	0.197975	0.113003	0.379764
Bacteria	Actinobacteria	Actinobacteria	Acidimicrobiales	Iamiaceae	Iamia	0.0677496	0	0	0	0.0581351	0	0	0	0.0169374	0.0677496	0.114919	0.379974
Bacteria	Proteobacteria	Alphaproteobacteria	Rhizobiales	Rhodobiaceae	Rhodoligotrophos	0.190163	0	0.045907	0	0.139282	0	0.0649223	0	0.0590176	0.190163	0.112444	0.384182
Bacteria	Firmicutes	Bacilli	Bacillales	Planococcaceae	Lysinibacillus	0.0335267	0	0	0	0.0302337	0	0	0	0.00838168	0.0335267	0.137371	0.433246
Bacteria	candidate_division_WPS-1	candidate_division_WPS-1	candidate_division_WPS-1	candidate_division_WPS-1	candidate_division_WPS-1	0.865114	1.09015	1.35078	0.609231	0.393329	0.137447	0.0657352	0.377745	0.978818	1.35078	0.133721	0.435123
Bacteria	Gemmatimonadetes	Gemmatimonadetes	Gemmatimonadales	Gemmatimonadaceae	Gemmatimonas	0.167627	0.322364	0.630808	0.178113	0.116124	0.17114	0.212674	0.25189	0.324728	0.630808	0.137051	0.438993
Bacteria	Proteobacteria	Alphaproteobacteria	Rhizobiales	Methylobacteriaceae	Psychroglaciecola	0	0	0.426759	0	0	0	0.388388	0	0.10669	0.426759	0.141812	0.440476
Bacteria	Proteobacteria	Alphaproteobacteria	Rhodospirillales	Rhodospirillaceae	Inquilinus	0.140174	0	0	0	0.131016	0	0	0	0.0350434	0.140174	0.155234	0.441986
Bacteria	Acidobacteria	Acidobacteria_Gp3	Candidatus_Solibacter	Candidatus_Solibacter	Candidatus_Solibacter	0.0366351	0	0.145263	0.120448	0.0518098	0	0.0774751	0.085703	0.0755865	0.145263	0.149091	0.44295
Bacteria	Bacteroidetes	Sphingobacteriia	Sphingobacteriales	Chitinophagaceae	Chitinophaga	0.220662	0	0.108727	0.0377746	0.0914894	0	0.153763	0.0267121	0.0917909	0.220662	0.153937	0.444467
Bacteria	Actinobacteria	Actinobacteria	Gaiellales	Gaiellaceae	Gaiella	3.76732	3.02784	1.1483	1.18267	1.13302	1.04357	0.879408	1.67255	2.28153	3.76732	0.147668	0.445176
Bacteria	Proteobacteria	Alphaproteobacteria	Caulobacterales	Caulobacteraceae	Caulobacter	0.0616976	0	0.0362424	0.287402	0.0102158	0	0.0512545	0.233097	0.0963355	0.287402	0.147017	0.449829
Bacteria	Proteobacteria	Gammaproteobacteria	Xanthomonadales	Xanthomonadaceae	Lysobacter	0.0305292	0	0.083071	0	0.0431748	0	0.058935	0	0.0284	0.083071	0.153865	0.450605
Bacteria	Proteobacteria	Betaproteobacteria	Burkholderiales	Comamonadaceae	Roseateles	0.0518997	0	0	0.148977	0.0733972	0	0	0.111592	0.0502191	0.148977	0.164268	0.461302
Bacteria	Actinobacteria	Actinobacteria	Actinomycetales	Microbacteriaceae	Amnibacterium	0	0	0.101409	0	0	0	0.0969085	0	0.0253523	0.101409	0.166981	0.462583
Bacteria	Proteobacteria	Alphaproteobacteria	Sphingomonadales	Sphingomonadaceae	Sphingomonas	1.55292	1.15776	2.97841	2.06345	0.331683	0.193198	1.17362	0.925132	1.93813	2.97841	0.181549	0.496234
Bacteria	Actinobacteria	Actinobacteria	Actinomycetales	Propionibacteriaceae	Microlunatus	0.699644	1.06972	0.620834	1.50904	0.153088	0.199586	0.272031	0.719615	0.974809	1.50904	0.190227	0.513112
Bacteria	Proteobacteria	Alphaproteobacteria	Sphingomonadales	Sphingomonadaceae	Sphingobium	0	0	0.0893979	0.230366	0	0	0.126428	0.180832	0.079941	0.230366	0.201059	0.521734
Bacteria	Proteobacteria	Alphaproteobacteria	Rhizobiales	Hyphomicrobiaceae	Hyphomicrobium	0.111258	0	0.295682	0.0451221	0.0862311	0	0.240811	0.0638122	0.113015	0.295682	0.200597	0.527209
Bacteria	Proteobacteria	Alphaproteobacteria	Rhodospirillales	Acetobacteraceae	Roseomonas	0.0581203	0	0.0265778	0	0.0412799	0	0.0375866	0	0.0211745	0.0581203	0.198649	0.528872
Bacteria	Bacteroidetes	Sphingobacteriia	Sphingobacteriales	Chitinophagaceae	Segetibacter	0.0228969	0.38735	1.00572	0.0344223	0.0323811	0.118055	0.937138	0.0486805	0.362597	1.00572	0.20847	0.534205
Bacteria	Bacteroidetes	Sphingobacteriia	Sphingobacteriales	Chitinophagaceae	Parafilimonas	0.139426	0	0.0623858	0.399668	0.153111	0	0.0441166	0.329916	0.15037	0.399668	0.218067	0.545167
Bacteria	Proteobacteria	Deltaproteobacteria	Myxococcales	Sandaracinaceae	Sandaracinus	0.0473203	0.0417376	0	0	0.066921	0.029515	0	0	0.0222645	0.0473203	0.442602	0.546587
Bacteria	Proteobacteria	Alphaproteobacteria	Alphaproteobacteria_incertae_sedis	Rhizomicrobium	Rhizomicrobium	0.071724	0	0.432772	0.259723	0.0510283	0	0.355114	0.188426	0.191055	0.432772	0.216476	0.547871
Bacteria	Bacteroidetes	Sphingobacteriia	Sphingobacteriales	Chitinophagaceae	Niabella	0.0291847	0	0	0	0.0412734	0	0	0	0.00729618	0.0291847	0.441099	0.548032
Bacteria	Proteobacteria	Alphaproteobacteria	Rhizobiales	Bradyrhizobiaceae	Nitrobacter	0.0537426	0	0.0628201	0	0.0380306	0	0.0888411	0	0.0291407	0.0628201	0.448359	0.550381
Bacteria	Actinobacteria	Actinobacteria	Actinomycetales	Nocardiopsaceae	Thermobifida	0	0	0.139536	0	0	0	0.197334	0	0.0348841	0.139536	0.441099	0.551374
Bacteria	Proteobacteria	Betaproteobacteria	Burkholderiales	Comamonadaceae	Pelomonas	0	0	0	0.070337	0	0	0	0.0994715	0.0175842	0.070337	0.441099	0.554757
Bacteria	Actinobacteria	Actinobacteria	Actinomycetales	Nakamurellaceae	Nakamurella	0	0	0.0265778	0	0	0	0.0375866	0	0.00664444	0.0265778	0.441099	0.558181
Bacteria	Actinobacteria	Actinobacteria	Actinomycetales	Micromonosporaceae	Dactylosporangium	0.0470338	0.0932691	0	0.355773	0.0665159	0.131902	0	0.306516	0.124019	0.355773	0.234209	0.558289
Bacteria	Actinobacteria	Actinobacteria	Actinomycetales	Microbacteriaceae	Agromyces	0.658818	0	0.440808	0	0.335894	0	0.623397	0	0.274907	0.658818	0.237161	0.558829
Bacteria	Actinobacteria	Actinobacteria	Actinomycetales	Nocardioidaceae	Flindersiella	0.0494304	0.0198187	0	0	0.0408905	0.0280279	0	0	0.0173123	0.0494304	0.229256	0.559493
Bacteria	Cyanobacteria/Chloroplast	Cyanobacteria	Family_XII	GpXII	GpXII	0	0.033941	0	0	0	0.0479999	0	0	0.00848526	0.033941	0.441099	0.561648
Bacteria	Actinobacteria	Actinobacteria	Actinomycetales	Pseudonocardiaceae	Kibdelosporangium	0.483201	0.260982	0	0	0.480288	0.132555	0	0	0.186046	0.483201	0.233686	0.563596
Bacteria	Bacteroidetes	Cytophagia	Cytophagales	Cytophagaceae	Adhaeribacter	0.375326	0.263023	0.2657	0.0166239	0.165631	0.226075	0.155604	0.0235098	0.230168	0.375326	0.228376	0.56406
Bacteria	Acidobacteria	Acidobacteria_Gp1	Candidatus_Koribacter	Candidatus_Koribacter	Candidatus_Koribacter	0	0	0.0395801	0	0	0	0.0559747	0	0.00989503	0.0395801	0.441099	0.565158
Bacteria	Firmicutes	Bacilli	Bacillales	Planococcaceae	Planomicrobium	0.074421	0	0	0	0.105247	0	0	0	0.0186053	0.074421	0.441099	0.568713
Bacteria	Bacteroidetes	Sphingobacteriia	Sphingobacteriales	Chitinophagaceae	Sediminibacterium	0	0	0	0.160403	0	0	0	0.174388	0.0401007	0.160403	0.245252	0.571327
Bacteria	Proteobacteria	Gammaproteobacteria	Enterobacteriales	Enterobacteriaceae	Citrobacter	0	0	0	0.0379975	0	0	0	0.0537366	0.00949938	0.0379975	0.441099	0.572312
Bacteria	Proteobacteria	Deltaproteobacteria	Bdellovibrionales	Bacteriovoracaceae	Peredibacter	0.0160516	0	0.107086	0.18144	0.0227004	0	0.0937524	0.157821	0.0761445	0.18144	0.24921	0.574022
Bacteria	Acidobacteria	Acidobacteria_Gp1	Edaphobacter	Edaphobacter	Edaphobacter	0.131323	0	0.130473	0	0.124016	0	0.184516	0	0.0654489	0.131323	0.471874	0.575799
Bacteria	Bacteroidetes	Sphingobacteriia	Sphingobacteriales	Saprospiraceae	Haliscomenobacter	0	0	0.0464636	0	0	0	0.0657095	0	0.0116159	0.0464636	0.441099	0.575957
Bacteria	Bacteroidetes	Sphingobacteriia	Sphingobacteriales	Chitinophagaceae	Niastella	0.112166	0.0806434	0.471866	0.688975	0.0860604	0.0635957	0.330973	0.543725	0.338412	0.688975	0.253002	0.576283
Bacteria	Proteobacteria	Alphaproteobacteria	Rhizobiales	Bradyrhizobiaceae	Bosea	0	0	0	0.0406809	0	0	0	0.0575315	0.0101702	0.0406809	0.441099	0.579649
Bacteria	Actinobacteria	Actinobacteria	Actinomycetales	Pseudonocardiaceae	Amycolatopsis	0.215542	0.00690882	0.355958	0	0.184614	0.00977055	0.33494	0	0.144602	0.355958	0.257451	0.579972
Bacteria	Proteobacteria	Alphaproteobacteria	Rhodospirillales	Acetobacteraceae	Craurococcus	0	0	0.0483232	0	0	0	0.0683393	0	0.0120808	0.0483232	0.441099	0.583389
Bacteria	Actinobacteria	Actinobacteria	Actinomycetales	Thermomonosporaceae	Actinocorallia	0.0381615	0	0	0	0.0539686	0	0	0	0.00954038	0.0381615	0.441099	0.587177
Bacteria	Acidobacteria	Acidobacteria_Gp7	Gp7	Gp7	Gp7	0.500082	0.862309	1.55438	0.338908	0.26241	0.00781028	1.17481	0.263049	0.813919	1.55438	0.278391	0.588353
Bacteria	Actinobacteria	Actinobacteria	Solirubrobacterales	Conexibacteraceae	Conexibacter	1.39819	1.24667	0.616242	0.582857	0.5317	0.178675	0.510186	0.562133	0.96099	1.39819	0.26421	0.588728
Bacteria	Proteobacteria	Alphaproteobacteria	Sphingomonadales	Sphingomonadaceae	Sphingosinicella	0.0213705	0	0.0877646	0	0.0302224	0	0.124118	0	0.0272838	0.0877646	0.506024	0.589403
Bacteria	Proteobacteria	Betaproteobacteria	Burkholderiales	Oxalobacteraceae	Massilia	0.355631	0.0678821	0.113559	0.128104	0.203711	0.0959998	0.160597	0.0970148	0.166294	0.355631	0.276461	0.590358
Bacteria	Bacteroidetes	Sphingobacteriia	Sphingobacteriales	Chitinophagaceae	Taibaiella	0.0437771	0	0.0942302	2.16995	0.0619102	0	0.133262	2.40392	0.57699	2.16995	0.273594	0.590386
Bacteria	Bacteroidetes	Cytophagia	Cytophagales	Cytophagaceae	Sporocytophaga	0.0244234	0	0	0	0.0345399	0	0	0	0.00610584	0.0244234	0.441099	0.591015
Bacteria	Bacteroidetes	Cytophagia	Cytophagales	Cytophagaceae	Hymenobacter	0.0167911	0	0.0705558	0	0.0237462	0	0.099781	0	0.0218367	0.0705558	0.504614	0.591119
Bacteria	Actinobacteria	Actinobacteria	Actinomycetales	Kineosporiaceae	Angustibacter	0.0175108	0	0.0894855	0	0.0247641	0	0.126552	0	0.0267491	0.0894855	0.493594	0.591735
Bacteria	Actinobacteria	Actinobacteria	Actinomycetales	Pseudonocardiaceae	Lentzea	0.176473	0.107601	0	0.121491	0.13807	0.024361	0	0.171814	0.101391	0.176473	0.487952	0.591895
Bacteria	Verrucomicrobia	Opitutae	Opitutales	Opitutaceae	Opitutus	0.16005	0.245143	0.301458	0.349901	0.026295	0.0930648	0.0769687	0.216669	0.264138	0.349901	0.502409	0.591919
Bacteria	Bacteroidetes	Sphingobacteriia	Sphingobacteriales	Sphingobacteriaceae	Mucilaginibacter	0	0	0.609586	0.23714	0	0	0.639643	0.167899	0.211681	0.609586	0.283156	0.592317
Bacteria	Bacteroidetes	Sphingobacteriia	Sphingobacteriales	Rhodothermaceae	Rubrivirga	0	0.0216205	0	0.102308	0	0.0305759	0	0.144686	0.0309822	0.102308	0.497708	0.593198
Bacteria	Proteobacteria	Deltaproteobacteria	Myxococcales	Polyangiaceae	Polyangium	0.0262663	0.0967235	0	0	0.0371461	0.136788	0	0	0.0307474	0.0967235	0.513088	0.594255
Bacteria	Bacteroidetes	Flavobacteriia	Flavobacteriales	Cryomorphaceae	Fluviicola	0	0	0.0348841	0.153336	0	0	0.0493336	0.21685	0.047055	0.153336	0.501915	0.594755
Bacteria	Proteobacteria	Alphaproteobacteria	Alphaproteobacteria_incertae_sedis	Geminicoccus	Geminicoccus	0.0569299	0.0177786	0.0513653	0	0.0421619	0.0251428	0.0372154	0	0.0315185	0.0569299	0.272735	0.594793
Bacteria	Actinobacteria	Actinobacteria	Euzebyales	Euzebyaceae	Euzebya	0.329536	0.0759833	0.0951384	0.0751033	0.329271	0.0543879	0.134546	0.106212	0.14394	0.329536	0.493334	0.594903
Bacteria	Proteobacteria	Alphaproteobacteria	Rhizobiales	Rhizobiales_incertae_sedis	Alsobacter	0	0	0.0206505	0	0	0	0.0292042	0	0.00516262	0.0206505	0.441099	0.594903
Bacteria	Verrucomicrobia	Spartobacteria	Spartobacteria	Spartobacteria	Spartobacteria	0.0647639	0.918556	1.08368	0.180797	0.05636	0.0511935	1.14281	0.176564	0.561949	1.08368	0.270294	0.59581
Bacteria	Acidobacteria	Acidobacteria_Gp25	Gp25	Gp25	Gp25	0.0291847	0.047454	0	0	0.0412734	0.034894	0	0	0.0191597	0.047454	0.2886	0.597606
Bacteria	Proteobacteria	Gammaproteobacteria	Methylococcales	Methylococcaceae	Methylocaldum	0	0	0.0602543	0	0	0	0.0852125	0	0.0150636	0.0602543	0.441099	0.598843
Bacteria	Actinobacteria	Actinobacteria	Actinomycetales	Pseudonocardiaceae	Saccharothrix	0	0.0242436	0	0	0	0.0342856	0	0	0.0060609	0.0242436	0.441099	0.602835
Bacteria	Proteobacteria	Betaproteobacteria	Burkholderiales	Burkholderiaceae	Burkholderia	0.0213705	0	0	0	0.0302224	0	0	0	0.00534261	0.0213705	0.441099	0.606881
Bacteria	Bacteroidetes	Sphingobacteriia	Sphingobacteriales	Chitinophagaceae	Ferruginibacter	0	0	0.363104	0.193537	0	0	0.513507	0.205062	0.13916	0.363104	0.52737	0.607365
Bacteria	Acidobacteria	Acidobacteria_Gp6	Gp6	Gp6	Gp6	3.49804	2.65179	2.60151	1.66058	1.18547	0.541637	0.997013	0.652034	2.60298	3.49804	0.299875	0.608658
Bacteria	Actinobacteria	Actinobacteria	Actinomycetales	Kineosporiaceae	Kineosporia	0.0442674	0.0773431	0.224548	0.129794	0.0626035	0.058064	0.218929	0.0927404	0.118988	0.224548	0.539348	0.610864
Bacteria	Proteobacteria	Gammaproteobacteria	Xanthomonadales	Xanthomonadaceae	Rhodanobacter	0	0	0	0.070337	0	0	0	0.0994715	0.0175842	0.070337	0.441099	0.610982
Bacteria	Verrucomicrobia	Opitutae	Opitutales	Opitutaceae	Alterococcus	0.089516	0.0360341	0	0	0.126595	0.0509599	0	0	0.0313875	0.089516	0.542855	0.611458
Bacteria	Actinobacteria	Actinobacteria	Actinomycetales	Nocardioidaceae	Aeromicrobium	0.0806252	0	0.0531555	0	0.0584183	0	0.0751732	0	0.0334452	0.0806252	0.304787	0.612562
Bacteria	Proteobacteria	Alphaproteobacteria	Rhizobiales	Hyphomicrobiaceae	Devosia	0.142484	0.033941	0.0386585	0.158771	0.0350979	0.0479999	0.0546714	0.133271	0.0934637	0.158771	0.298827	0.612595
Bacteria	Proteobacteria	Gammaproteobacteria	Xanthomonadales	Xanthomonadaceae	Dyella	0.0262663	0	0	0.0688447	0.0371461	0	0	0.0973611	0.0237777	0.0688447	0.538492	0.613282
Bacteria	Proteobacteria	Gammaproteobacteria	Enterobacteriales	Enterobacteriaceae	Enterobacter	0.019844	0.0533359	0	0	0.0280636	0.0754284	0	0	0.018295	0.0533359	0.536469	0.614392
Bacteria	Proteobacteria	Betaproteobacteria	Burkholderiales	Comamonadaceae	Caenimonas	0	0	0	0.0973687	0	0	0	0.1377	0.0243422	0.0973687	0.441099	0.615138
Bacteria	Actinobacteria	Actinobacteria	Actinomycetales	Thermomonosporaceae	Actinomadura	0.0888202	0.121324	0.126548	0	0.0910271	0.117917	0.11874	0	0.0841732	0.126548	0.549521	0.615584
Bacteria	Proteobacteria	Alphaproteobacteria	Rhizobiales	Hyphomicrobiaceae	Rhodoplanes	0	0	0.0636723	0.137741	0	0	0.0900463	0.194795	0.0503533	0.137741	0.554282	0.617543
Bacteria	Bacteroidetes	Cytophagia	Cytophagales	Cytophagaceae	Nibrella	0	0	0.0206505	0	0	0	0.0292042	0	0.00516262	0.0206505	0.441099	0.619351
Bacteria	Proteobacteria	Betaproteobacteria	Burkholderiales	Burkholderiaceae	Cupriavidus	0.0381615	0	0.0193293	0	0.0539686	0	0.0273357	0	0.0143727	0.0381615	0.561782	0.622515
Bacteria	Proteobacteria	Deltaproteobacteria	Myxococcales	Cystobacteraceae	Archangium	0.0335821	0.0565684	0	0	0.0474923	0.0799998	0	0	0.0225376	0.0565684	0.574106	0.622708
Bacteria	Actinobacteria	Actinobacteria	Actinomycetales	Microbacteriaceae	Curtobacterium	0.0204293	0	0	0	0.0288914	0	0	0	0.00510733	0.0204293	0.441099	0.623623
Bacteria	Proteobacteria	Alphaproteobacteria	Rhizobiales	Xanthobacteraceae	Labrys	0.019844	0	0.0344175	0	0.0280636	0	0.0486737	0	0.0135654	0.0344175	0.571943	0.623661
Bacteria	Proteobacteria	Alphaproteobacteria	Rhizobiales	Rhodobiaceae	Methyloceanibacter	0.0244234	0	0.171249	0.0469395	0.0345399	0	0.242183	0.0663825	0.060653	0.171249	0.566215	0.624055
Bacteria	Proteobacteria	Alphaproteobacteria	Rhizobiales	Hyphomicrobiaceae	Pedomicrobium	0.0586581	0.127864	0	0.215922	0.0486234	0.0331588	0	0.30536	0.100611	0.215922	0.570253	0.625144
Bacteria	Proteobacteria	Deltaproteobacteria	Bdellovibrionales	Bdellovibrionaceae	Vampirovibrio	0	0	0.0380554	0	0	0	0.0538184	0	0.00951384	0.0380554	0.441099	0.627954
Bacteria	Proteobacteria	Betaproteobacteria	Burkholderiales	Comamonadaceae	Variovorax	0	0	0.0362424	0.0379975	0	0	0.0512545	0.0537366	0.01856	0.0379975	0.595517	0.629284
Bacteria	Actinobacteria	Actinobacteria	Actinomycetales	Microbacteriaceae	Leifsonia	0.0218885	0	0.0314101	0	0.0309551	0	0.0444205	0	0.0133247	0.0314101	0.584669	0.630827
Bacteria	Proteobacteria	Alphaproteobacteria	Rhodospirillales	Rhodospirillaceae	Constrictibacter	0.0259498	0	0.0193293	0	0.0366986	0	0.0273357	0	0.0113198	0.0259498	0.588218	0.631333
Bacteria	Proteobacteria	Alphaproteobacteria	Sphingomonadales	Sphingomonadaceae	Sphingopyxis	0	0	0.0169131	0.0189988	0	0	0.0239188	0.0268683	0.00897797	0.0189988	0.594508	0.631472
Bacteria	Proteobacteria	Gammaproteobacteria	Pseudomonadales	Pseudomonadaceae	Cellvibrio	0	0	0	0.0782326	0	0	0	0.110638	0.0195581	0.0782326	0.441099	0.632345
Bacteria	Actinobacteria	Actinobacteria	Actinomycetales	Microbacteriaceae	Agrococcus	0.0423179	0	0.0507393	0	0.0598465	0	0.0717563	0	0.0232643	0.0507393	0.592796	0.632934
Bacteria	Candidatus_Saccharibacteria	Candidatus_Saccharibacteria	Candidatus_Saccharibacteria	Candidatus_Saccharibacteria	Candidatus_Saccharibacteria	0	0	0.0206505	0	0	0	0.0292042	0	0.00516262	0.0206505	0.441099	0.636798
Bacteria	Proteobacteria	Gammaproteobacteria	Legionellales	Legionellaceae	Legionella	0	0	0.0289939	0	0	0	0.0410036	0	0.00724848	0.0289939	0.441099	0.641314
Bacteria	Proteobacteria	Deltaproteobacteria	Myxococcales	Polyangiaceae	Sorangium	0.0366351	0	0	0	0.0518098	0	0	0	0.00915877	0.0366351	0.441099	0.645895
Bacteria	Firmicutes	Bacilli	Bacillales	Paenibacillaceae_2	Ammoniphilus	0.0303444	0	0	0	0.0429135	0	0	0	0.0075861	0.0303444	0.441099	0.650542
Bacteria	Actinobacteria	Actinobacteria	Solirubrobacterales	Solirubrobacteraceae	Solirubrobacter	0.879737	0.646889	1.51823	1.20263	0.318928	0.0880785	0.483383	0.722164	1.06187	1.51823	0.329009	0.654823
Bacteria	Proteobacteria	Betaproteobacteria	Burkholderiales	Comamonadaceae	Rhodoferax	0	0	0	0.0902441	0	0	0	0.127624	0.022561	0.0902441	0.441099	0.655256
Bacteria	Bacteroidetes	Sphingobacteriia	Sphingobacteriales	Chitinophagaceae	Cnuella	0.0233478	0	0	0	0.0330187	0	0	0	0.00583694	0.0233478	0.441099	0.660039
Bacteria	Proteobacteria	Betaproteobacteria	Burkholderiales	Burkholderiales_incertae_sedis	Aquabacterium	0	0	0.0344175	0	0	0	0.0486737	0	0.00860437	0.0344175	0.441099	0.664892
Bacteria	Proteobacteria	Alphaproteobacteria	Rhizobiales	Methylocystaceae	Hansschlegelia	0.0277255	0	0	0	0.0392098	0	0	0	0.00693137	0.0277255	0.441099	0.669817
Bacteria	Bacteroidetes	Cytophagia	Cytophagales	Cytophagaceae	Pontibacter	0.250989	0	0	0	0.354952	0	0	0	0.0627472	0.250989	0.441099	0.674816
Bacteria	Firmicutes	Bacilli	Bacillales	Bacillaceae_1	Domibacillus	0	0	0.0700686	0	0	0	0.099092	0	0.0175172	0.0700686	0.441099	0.67989
Bacteria	Proteobacteria	Gammaproteobacteria	Xanthomonadales	Xanthomonadaceae	Luteimonas	0.0333788	0	0	0	0.0472048	0	0	0	0.00834471	0.0333788	0.441099	0.68504
Bacteria	Firmicutes	Bacilli	Bacillales	Paenibacillaceae_2	Aneurinibacillus	0	0	0.0475692	0	0	0	0.067273	0	0.0118923	0.0475692	0.441099	0.69027
Bacteria	Actinobacteria	Actinobacteria	Actinomycetales	Promicromonosporaceae	Cellulosimicrobium	0.0224263	0	0.0856246	0.0500688	0.0160453	0	0.121091	0.070808	0.0395299	0.0856246	0.663792	0.690748
Bacteria	Proteobacteria	Alphaproteobacteria	Rhizobiales	Bradyrhizobiaceae	Bradyrhizobium	1.12055	0.513104	1.21576	1.10481	0.593806	0.0843791	1.01333	0.32633	0.988555	1.21576	0.661436	0.691808
Bacteria	Proteobacteria	Gammaproteobacteria	Xanthomonadales	Sinobacteraceae	Steroidobacter	0.551814	0.28432	0.449111	0.527206	0.137419	0.0454632	0.399444	0.17024	0.453113	0.551814	0.658113	0.691862
Bacteria	Chloroflexi	Thermomicrobia	Sphaerobacterales	Sphaerobacteraceae	Sphaerobacter	0	0	0.0258131	0	0	0	0.0365053	0	0.00645328	0.0258131	0.441099	0.695579
Bacteria	Actinobacteria	Actinobacteria	Actinomycetales	Thermomonosporaceae	Actinoallomurus	0	0	0	0.0736202	0	0	0	0.104115	0.0184051	0.0736202	0.441099	0.700971
Bacteria	Proteobacteria	Deltaproteobacteria	Myxococcales	Labilitrichaceae	Labilithrix	0.0290028	0.0392136	0.0338262	0	0.0410161	0.0277331	0.0478375	0	0.0255107	0.0392136	0.681798	0.705902
Bacteria	Proteobacteria	Gammaproteobacteria	Xanthomonadales	Xanthomonadaceae	Pseudoxanthomonas	0.0466956	0	0	0	0.0660375	0	0	0	0.0116739	0.0466956	0.441099	0.706448
Bacteria	Actinobacteria	Actinobacteria	Acidimicrobiales	Acidimicrobiaceae	Ilumatobacter	0.203566	0.0290923	0.180763	0	0.0508274	0.0411428	0.255638	0	0.103355	0.203566	0.359162	0.707964
Bacteria	Chlamydiae	Chlamydiia	Chlamydiales	Parachlamydiaceae	Parachlamydia	0	0	0.0602543	0	0	0	0.0852125	0	0.0150636	0.0602543	0.441099	0.71201
Bacteria	Proteobacteria	Alphaproteobacteria	Rhodospirillales	Acetobacteraceae	Gluconacetobacter	0	0	0.0292549	0	0	0	0.0413726	0	0.00731372	0.0292549	0.441099	0.717661
Bacteria	Bacteroidetes	Cytophagia	Cytophagales	Ohtaekwangia	Ohtaekwangia	1.85737	0.219564	1.93513	0.514471	0.316441	0.10254	2.31682	0.226245	1.13163	1.93513	0.3864	0.720108
Bacteria	Actinobacteria	Actinobacteria	Actinomycetales	Micrococcaceae	Citricoccus	0.0218885	0	0	0	0.0309551	0	0	0	0.00547214	0.0218885	0.441099	0.723402
Bacteria	Cyanobacteria/Chloroplast	Cyanobacteria	Family_I	GpI	GpI	0	0.116355	0.0206505	0.0751033	0	0.0846272	0.0292042	0.106212	0.0530271	0.116355	0.384774	0.723657
Bacteria	Proteobacteria	Alphaproteobacteria	Rhizobiales	Rhizobiaceae	Rhizobium	0.402476	0.0198187	0.0675138	0.253079	0.416051	0.0280279	0.0593969	0.190612	0.185722	0.402476	0.382964	0.726923
Bacteria	Bacteroidetes	Cytophagia	Cytophagales	Cytophagaceae	Dyadobacter	0	0	0	0.0284981	0	0	0	0.0403025	0.00712454	0.0284981	0.441099	0.729236
Bacteria	Bacteroidetes	Cytophagia	Cytophagales	Chryseolinea	Chryseolinea	0	0	0.232247	0.0189988	0	0	0.292701	0.0268683	0.0628114	0.232247	0.373607	0.729424
Bacteria	Acidobacteria	Acidobacteria_Gp5	Gp5	Gp5	Gp5	0.104084	0.0193949	0.070752	0.128242	0.0400308	0.0274285	0.0504579	0.181361	0.0806181	0.128242	0.711314	0.732761
Bacteria	Actinobacteria	Actinobacteria	Actinomycetales	Microbacteriaceae	Microbacterium	0.308648	0	0.657661	0.0500688	0.153237	0	0.77189	0.070808	0.254095	0.657661	0.382467	0.732764
Bacteria	Proteobacteria	Alphaproteobacteria	Rhizobiales	Methylobacteriaceae	Methylobacterium	0.0561429	0.0613375	0.569901	0.332647	0.0645422	0.0433723	0.591086	0.243372	0.255007	0.569901	0.37914	0.733242
Bacteria	Actinobacteria	Actinobacteria	Actinomycetales	Intrasporangiaceae	Terrabacter	0.0233478	0	0	0	0.0330187	0	0	0	0.00583694	0.0233478	0.441099	0.735165
Bacteria	Actinobacteria	Actinobacteria	Actinomycetales	Micrococcaceae	Arthrobacter	0.969339	0.431611	2.33749	0.166299	0.525459	0.223541	2.53033	0.161431	0.976185	2.33749	0.401078	0.740729
Bacteria	Proteobacteria	Alphaproteobacteria	Rhizobiales	Bradyrhizobiaceae	Afipia	0	0	0	0.0403724	0	0	0	0.0570952	0.0100931	0.0403724	0.441099	0.741191
Bacteria	Actinobacteria	Actinobacteria	Actinomycetales	Pseudonocardiaceae	Actinomycetospora	0.0335821	0	0.0749009	0.0876205	0.0474923	0	0.105926	0.123914	0.0490259	0.0876205	0.728059	0.746261
Bacteria	Chloroflexi	Ktedonobacteria	Ktedonobacterales	Thermosporotrichaceae	Thermosporothrix	0	0	0	0.0356227	0	0	0	0.0503781	0.00890567	0.0356227	0.441099	0.747317
Bacteria	Actinobacteria	Actinobacteria	Actinomycetales	Nocardiaceae	Nocardia	0	0	0.0676525	0	0	0	0.095675	0	0.0169131	0.0676525	0.441099	0.753544
Bacteria	Actinobacteria	Actinobacteria	Actinomycetales	Micromonosporaceae	Virgisporangium	0.227902	0.147833	0.249582	0.103267	0.16253	0.0517758	0.194592	0.146042	0.182146	0.249582	0.74106	0.755807
Bacteria	Proteobacteria	Deltaproteobacteria	Bdellovibrionales	Bacteriovoracaceae	Bacteriovorax	0	0	0	0.201862	0	0	0	0.285476	0.0504655	0.201862	0.441099	0.759877
Bacteria	Firmicutes	Bacilli	Bacillales	Paenibacillaceae_1	Paenibacillus	0	0	0	0.0379975	0	0	0	0.0537366	0.00949938	0.0379975	0.441099	0.766316
Bacteria	Proteobacteria	Deltaproteobacteria	Myxococcales	Cystobacteraceae	Cystobacter	0.175321	0.31979	0	0.147068	0.176427	0.236563	0	0.207986	0.160545	0.31979	0.420374	0.769435
Bacteria	Actinobacteria	Actinobacteria	Actinomycetales	Micrococcaceae	Kocuria	0.0291847	0	0	0	0.0412734	0	0	0	0.00729618	0.0291847	0.441099	0.772866
Bacteria	Proteobacteria	Gammaproteobacteria	Xanthomonadales	Xanthomonadaceae	Dokdonella	0	0.0355573	0	0	0	0.0502856	0	0	0.00888932	0.0355573	0.441099	0.779529
Bacteria	Actinobacteria	Actinobacteria	Actinomycetales	Pseudonocardiaceae	Alloactinosynnema	0.0481548	0	0	0	0.0681012	0	0	0	0.0120387	0.0481548	0.441099	0.786307
Bacteria	Firmicutes	Bacilli	Bacillales	Bacillaceae_1	Bacillus	1.79315	0.632726	0.490497	0	1.94383	0.80731	0.357492	0	0.729094	1.79315	0.436364	0.791635
Bacteria	Proteobacteria	Betaproteobacteria	Burkholderiales	Oxalobacteraceae	Herminiimonas	0.0183175	0	0	0	0.0259049	0	0	0	0.00457938	0.0183175	0.441099	0.793204
Bacteria	Actinobacteria	Actinobacteria	Actinomycetales	Mycobacteriaceae	Mycobacterium	1.0564	0.933389	1.4698	1.1691	0.165944	0.216604	0.828538	0.635993	1.15717	1.4698	0.782485	0.794106
Bacteria	Actinobacteria	Actinobacteria	Actinomycetales	Micromonosporaceae	Actinoplanes	0.404352	0.374412	0.596028	0.493307	0.267269	0.095063	0.170223	0.395002	0.467025	0.596028	0.824873	0.832999
Bacteria	Proteobacteria	Betaproteobacteria	Burkholderiales	Comamonadaceae	Ramlibacter	0.105239	0.050089	0.0934309	0.0688705	0.0859983	0.0708365	0.069536	0.0973976	0.0794073	0.105239	0.905004	0.90944
Bacteria	Proteobacteria	Alphaproteobacteria	Rhizobiales	Rhizobiaceae	Neorhizobium	0.0710714	0.0274761	0.0555717	0.0767312	0.0718145	0.038857	0.0785902	0.108514	0.0577126	0.0767312	0.921557	0.921557
