# Supplementary material for: Composition, Structure, and PGPR Traits of the Rhizospheric Bacterial Communities Associated With Wild and Cultivated Echinocactus platyacanthus and Neobuxbaumia polylopha
Source: Front Microbiol. 2020 Jun 26;11:1424. doi: 10.3389/fmicb.2020.01424 (PMC7333311; doi:10.3389/fmicb.2020.01424)
Supplement: TABLE S4 — Isolates vs. ASV. [file Table_4.XLSX]

## Sheet: Aislados_vs_ASVs_Bokulich
# Fields: query acc.ver	subject acc.ver	% identity	alignment length	mismatches	gaps open	query start	query end	subject start	subject end	e value	bit score
P1.1	ASV0008	98.873	355	4	0	1	355	1	355	0	634
P1.2	ASV0065	99.751	401	1	0	1	401	1	401	0	737
P2.1	ASV0805	96.711	304	8	2	1	304	1	302	5.42e-144	505
P2.2	ASV0805	97.756	401	7	2	1	401	1	399	0	689
P3	ASV3380	94.776	402	16	5	2	401	2	400	4.96e-179	621
P4	ASV0083	99.501	401	2	0	1	401	1	401	0	730
P5	ASV3380	95.285	403	14	5	1	401	1	400	0	634
P6	ASV0805	100	399	0	0	1	399	1	399	0	737
P7	ASV0805	98.997	399	3	1	1	398	1	399	0	713
P8	ASV0028	99.504	403	0	1	1	403	1	401	0	732
P9	ASV0805	100	399	0	0	1	399	1	399	0	737
P10	ASV3205	98.153	379	7	0	1	379	1	379	0	662
P11	ASV0475	92.732	399	29	0	3	401	3	401	1.09e-165	577
P12	ASV1171	99.502	402	2	0	1	402	1	402	0	732
P13	ASV0805	100	399	0	0	1	399	1	399	0	737
P14	ASV0805	100	399	0	0	1	399	1	399	0	737
P15	ASV0083	100	401	0	0	1	401	1	401	0	741
P16	ASV0857	99.751	401	1	0	1	401	1	401	0	736
P17	ASV0288	98.997	399	4	0	1	399	1	399	0	715
P18.1	ASV0857	98.254	401	7	0	1	401	1	401	0	702
P18.2	ASV0065	100	401	0	0	1	401	1	401	0	741
P19	ASV3684	99.5	400	2	0	1	400	1	400	0	728
P20	ASV4393	91.076	381	29	4	3	380	3	381	1.11e-145	510
P22	ASV1791	91.337	404	28	5	1	403	1	398	3.09e-156	545
P23	ASV0805	99.248	399	3	0	1	399	1	399	0	721
P24	ASV2501	97.255	255	2	4	3	257	3	252	7.23e-121	427
P25	ASV6296	96.842	380	10	2	1	378	1	380	0	634
P26.1	ASV0805	99.749	399	1	0	1	399	1	399	0	732
P26.2	ASV0805	100	399	0	0	1	399	1	399	0	737
P29	ASV0805	99.499	399	2	0	1	399	1	399	0	726
P30	ASV0805	97	400	10	2	1	399	1	399	0	671
P31	ASV0297	100	402	0	0	1	402	1	402	0	743
P32	ASV0008	100	401	0	0	1	401	1	401	0	741
P34	ASV0805	100	399	0	0	1	399	1	399	0	737
P35	ASV0805	97.312	372	7	3	1	370	1	371	0	630
P36	ASV0297	98.387	372	4	2	3	373	3	373	0	652
P37	ASV0805	100	399	0	0	1	399	1	399	0	737
P38	ASV0805	100	399	0	0	1	399	1	399	0	737
P39	ASV0805	97.761	402	5	4	1	401	1	399	0	689
P40	ASV6296	96.01	401	14	2	1	399	1	401	0	651
P41	ASV0297	100	402	0	0	1	402	1	402	0	743

## Sheet: Comunes
# Fields: query acc.ver	subject acc.ver	% identity	alignment length	mismatches	gap opens	q. start	q. end	s. start	s. end	evalue	bit score	Rel. Abundance of subject ASV in ASV table
SE_P32	OTU0008	100	401	0	0	1	401	1	401	0	741	0.42285
SE_P18.2	OTU0065	100	401	0	0	1	401	1	401	0	741	0.141
SE_P15	OTU0083	100	401	0	0	1	401	1	401	0	741	0.126
SE_P31	OTU0297	100	402	0	0	1	402	1	402	0	743	0.056
SE_P41	OTU0297	100	402	0	0	1	402	1	402	0	743	0.056
SE_P6	OTU0805	100	399	0	0	1	399	1	399	0	737	0.027
SE_P9	OTU0805	100	399	0	0	1	399	1	399	0	737	0.027
SE_P13	OTU0805	100	399	0	0	1	399	1	399	0	737	0.027
SE_P14	OTU0805	100	399	0	0	1	399	1	399	0	737	0.027
SE_P26.2	OTU0805	100	399	0	0	1	399	1	399	0	737	0.027
SE_P28	OTU0805	100	399	0	0	1	399	1	399	0	737	0.027
SE_P34	OTU0805	100	399	0	0	1	399	1	399	0	737	0.027
SE_P37	OTU0805	100	399	0	0	1	399	1	399	0	737	0.027
SE_P38	OTU0805	100	399	0	0	1	399	1	399	0	737	0.027
